# Supplementary material for: Influence of tree size on the scaling relationships of lamina and petiole traits: A case study using Camptotheca acuminata Decne
Source: Ecol Evol. 2024 Jul 19;14(7):e70066. doi: 10.1002/ece3.70066 (PMC11258476; doi:10.1002/ece3.70066)
Supplement: Supplementary file 1 — Table S1.. [file ECE3-14-e70066-s001.xlsx]

## Sheet: Table S1
TABLE S1 | Leaf data from six Camptotheca acuminata trees
Code	DBH	Height	LFM	LDM	PFM	PL	n1	n2	n	upper.area	lower.area	AR	scan.length	scan.width	scan.area	scan.perimeter	x.width	width.1e	width.2e	width.4e	width.6e	width.7e
1-001	15.6	11.5	1.5053	0.5725	0.0869	2.1	983	1007	1998	42.7219	44.6796	0.956183	16.6678	7.80739	87.4015	38.6595	7.27551	5.04369	7.06344	7.79555	4.83973	1.91145
1-002	15.6	11.5	1.1481	0.407	0.0559	1.86	980	1007	2000	30.0193	30.0039	1.00051	12.412	7.19972	60.0233	30.3054	5.7033	4.87687	6.46466	7.13464	4.6729	1.94356
1-003	15.6	11.5	1.6434	0.62	0.0892	2.2	949	1050	1999	39.7771	59.9089	0.66396	17.4142	8.8519	99.686	40.8285	7.77542	5.67809	7.75581	8.55325	5.0125	2.07879
1-004	15.6	11.5	1.0414	0.358	0.0546	1.7	988	988	1998	32.8374	31.3937	1.04599	14.8653	6.79618	64.231	33.8517	6.96441	3.66165	5.66472	6.73635	4.06999	1.54529
1-005	15.6	11.5	0.7896	0.3024	0.0524	2	982	996	1998	26.1824	21.1751	1.23647	12.6287	6.00984	47.3575	28.9226	5.39876	3.13991	4.98259	5.88941	3.42176	1.26334
1-006	15.6	11.5	0.9329	0.3408	0.0516	1.86	984	1010	2000	26.363	28.0101	0.941195	13.2444	6.43668	54.3731	30.4487	6.09907	3.25191	5.17681	6.3972	4.08862	1.73829
1-007	15.6	11.5	0.9126	0.275	0.0634	2.1	987	1004	1999	30.5398	27.4513	1.11251	13.0391	7.08734	57.9911	30.7728	5.84805	3.51112	5.76603	6.95683	4.31512	1.40629
1-008	15.6	11.5	0.7576	0.26	0.0471	1.71	966	892	1995	24.3123	23.2303	1.04658	10.3925	7.12015	47.5426	26.5166	4.56749	4.37237	6.0947	6.95848	4.0767	1.55186
1-009	15.6	11.5	0.7643	0.2525	0.0481	1.8	994	1003	2000	30.4039	20.6442	1.47276	13.7071	6.09277	51.0481	30.8957	5.95572	3.15529	4.85661	5.93	3.29447	1.23477
1-010	15.6	11.5	0.4736	0.1601	0.0274	1.38	1010	985	2000	15.2217	13.3586	1.13947	8.82881	5.23748	28.5804	21.4374	3.59774	2.78225	4.39719	5.12083	2.88194	0.839987
1-011	15.6	11.5	0.6901	0.2297	0.0378	1.6	937	1015	1992	20.9193	24.3544	0.858954	12.1464	5.9216	45.2737	28.0812	5.82419	3.08659	4.79116	5.88976	3.51697	1.27551
1-012	15.6	11.5	0.5297	0.1812	0.0345	1.51	957	1042	2000	14.0596	17.9142	0.784828	9.42231	5.26732	31.9738	22.5375	3.87728	2.97438	4.51764	5.12627	3.18091	1.29166
1-013	15.6	11.5	0.5877	0.211	0.0351	1.61	822	1152	2000	10.067	26.6648	0.377539	10.4792	5.52014	36.7318	25.0265	4.74184	2.87042	4.45985	5.3824	3.40989	1.37473
1-014	15.6	11.5	1.0793	0.375	0.0651	1.95	1017	978	1999	34.4139	31.3416	1.09803	14.581	7.13701	65.7555	33.6088	7.57483	3.62406	5.48211	7.11789	4.63465	1.60483
1-015	15.6	11.5	0.8281	0.2548	0.0615	2.15	978	1016	1997	24.7136	26.4382	0.934769	12.7748	6.36206	51.1518	29.5178	5.92114	3.26374	5.26063	6.26079	3.6069	1.34485
1-016	15.6	11.5	1.5833	0.6034	0.1015	2.45	980	1014	2000	42.0782	47.4499	0.886793	17.0536	8.04301	89.5282	39.2623	8.38185	4.78374	6.69253	8.03792	5.35992	2.01449
1-017	15.6	11.5	0.6458	0.204	0.0472	1.6	977	1001	1998	19.9641	21.0249	0.949544	11.0616	5.72304	40.9891	25.8802	5.30404	2.96013	4.61197	5.69177	3.79047	1.35155
1-018	15.6	11.5	1.0427	0.3285	0.0691	2	998	987	1999	34.9613	32.0304	1.0915	14.6627	7.14946	66.9916	33.789	6.59089	3.74805	5.64084	7.06778	4.53	1.73261
1-019	15.6	11.5	0.9428	0.276	0.0656	2.09	981	1016	2000	28.6668	32.6705	0.877451	13.7041	7.06734	61.3373	31.9764	6.11888	3.67207	5.62135	7.01541	4.26985	1.52274
1-020	15.6	11.5	0.7901	0.245	0.0538	2.05	935	1065	1999	28.7338	34.5887	0.830726	13.4235	6.97674	63.3225	31.9322	6.47682	4.33869	6.03918	6.94425	4.8226	2.10731
1-021	15.6	11.5	0.6363	0.1646	0.0393	1.5	1029	964	1998	21.9702	19.6349	1.11893	10.3523	6.33245	41.6051	25.3559	4.65338	3.42795	5.42063	6.23386	3.72231	1.27011
1-022	15.6	11.5	1.4951	0.5145	0.0752	1.92	890	1116	2004	39.1991	65.4227	0.599167	17.1791	9.4705	104.622	41.1363	7.55021	5.62484	8.26234	9.27338	5.62744	1.98996
1-023	15.6	11.5	1.3371	0.4175	0.0766	1.81	986	1010	2000	42.2019	50.8824	0.829399	17.4592	8.40403	93.0843	40.4657	6.01469	5.32269	7.59057	7.90185	4.5563	1.72628
1-024	15.6	11.5	0.9393	0.2747	0.0516	1.58	998	1001	2000	33.2716	27.3656	1.21582	13.7298	7.16144	60.6371	32.0565	5.89694	3.84263	5.97345	6.98814	3.76515	1.32699
1-025	15.6	11.5	0.4579	0.119	0.0284	1.35	1000	992	1998	13.6672	13.1466	1.0396	7.6715	5.21719	26.8138	19.9913	3.62478	3.56427	4.78489	5.18734	3.14961	0.84436
1-026	15.6	11.5	0.616	0.1791	0.0406	1.64	1018	971	1999	24.1258	17.0173	1.41773	11.8614	5.65508	41.1431	27.1358	5.21307	2.94064	4.53083	5.49997	2.97547	1.2157
1-027	15.6	11.5	1.3981	0.4978	0.0675	1.69	923	1072	2000	34.032	57.2292	0.59466	16.6095	8.57452	91.2612	39.3226	6.85143	5.65629	7.74694	8.14731	4.52116	1.74505
1-028	15.6	11.5	0.8532	0.2744	0.0591	2	961	1034	2000	21.0312	33.7796	0.6226	13.7145	6.39447	54.8108	31.5249	6.60355	3.59499	5.26507	6.3702	3.48806	1.25271
1-029	15.6	11.5	1.2793	0.4665	0.0821	2.24	1102	881	1999	51.9396	33.0751	1.57035	16.1638	8.03119	85.0147	37.8415	7.03931	4.89532	6.95664	7.86605	4.91807	1.9932
1-030	15.6	11.5	1.7234	0.6425	0.1014	2.1	1012	992	2008	54.0045	46.5299	1.16064	18.4521	8.5094	100.534	42.581	8.29421	5.02035	7.13753	8.37876	4.95493	1.70901
1-031	15.6	11.5	1.2165	0.4532	0.0637	1.95	985	998	1997	36.8907	39.2304	0.940359	14.7843	7.57471	76.1211	34.6426	6.70468	4.05953	6.21063	7.51325	5.64167	2.90751
1-032	15.6	11.5	0.9357	0.3073	0.0597	1.75	968	1038	2000	25.7585	34.0435	0.756634	13.3935	7.07092	59.802	31.5902	5.94003	4.29397	6.1758	6.8951	3.82681	1.33664
1-033	15.6	11.5	0.811	0.2682	0.0575	1.91	933	1010	1997	22.7656	25.998	0.87567	11.4069	6.73677	48.7636	27.7554	5.58366	3.48608	5.48514	6.70813	4.30231	1.428
1-034	15.6	11.5	2.0532	0.778	0.1194	2.37	978	1018	2000	51.8336	60.3124	0.859419	17.3592	9.5283	112.146	41.6614	8.58411	5.46635	8.02175	9.51917	6.90809	3.61502
1-035	15.6	11.5	1.3967	0.4863	0.0771	1.98	997	995	2000	48.1537	51.2961	0.93874	18.1081	8.66197	99.4498	41.8431	7.63255	5.50153	7.64072	8.25612	4.6642	1.69619
1-036	15.6	11.5	1.0565	0.3442	0.0613	1.85	984	995	1996	36.7366	34.0523	1.07883	15.5915	7.32441	70.7889	35.5177	7.367	3.64839	5.95569	7.26735	4.02365	1.46377
1-037	15.6	11.5	0.9258	0.3206	0.0551	1.71	1009	987	2000	29.8248	26.8658	1.11014	13.1947	6.80508	56.6906	30.8418	6.15532	3.686	5.63933	6.74193	3.99548	1.21879
1-038	15.6	11.5	0.8658	0.2636	0.0572	2.1	934	950	1994	27.5017	24.0861	1.14181	11.8252	6.94747	51.5878	28.5601	5.78843	3.58796	5.77187	6.93631	3.97134	1.40769
1-039	15.6	11.5	0.6261	0.2038	0.0413	1.71	1011	970	2002	19.7565	20.3461	0.971021	9.50592	6.38543	40.1027	24.4349	4.16834	4.15026	5.82325	6.18501	3.76544	1.2515
1-040	15.6	11.5	0.8889	0.2772	0.0613	2.15	1122	857	1999	34.8678	23.5604	1.47993	12.6574	7.29139	58.4282	30.8154	5.47434	4.1115	6.22511	7.14813	4.2131	1.48268
1-041	15.6	11.5	1.8352	0.6876	0.0975	2.01	976	1026	2002	48.0175	63.2132	0.759612	19.3488	8.96052	111.231	44.6705	7.69113	6.27706	8.09556	8.47322	4.54966	1.82558
1-042	15.6	11.5	1.3123	0.4716	0.0708	1.85	972	1006	1998	29.1066	46.7899	0.62207	15.7955	7.53509	75.8965	36.4064	7.14747	4.01542	6.34512	7.33299	4.60567	1.84942
1-043	15.6	11.5	1.4548	0.5463	0.0776	2.1	1000	999	2002	47.5771	39.8005	1.19539	17.2978	7.92385	87.3776	39.6962	7.11805	4.92252	7.01335	7.82736	4.11726	1.4193
1-044	15.6	11.5	0.519	0.1632	0.0308	1.31	1004	991	2000	16.9349	13.2269	1.28034	7.92863	5.61407	30.1618	20.7986	3.55599	3.41783	4.89224	5.49403	3.89281	1.87037
1-045	15.6	11.5	0.8912	0.2904	0.0461	1.65	1048	944	1998	35.9227	19.5347	1.83892	13.2795	6.72518	55.4574	31.1059	5.34498	3.52068	5.71055	6.60759	3.55413	1.36037
1-046	15.6	11.5	1.6906	0.611	0.0995	2.03	990	985	1997	52.4301	49.9137	1.05041	18.0305	8.63533	102.344	41.7615	8.80791	5.13317	7.42507	8.60043	5.52428	1.88657
1-047	15.6	11.5	0.9419	0.2885	0.0611	2.05	1044	956	1997	35.3383	32.1453	1.09933	14.8317	7.45489	67.4837	34.444	7.00796	4.14397	6.24963	7.35488	3.56941	1.22448
1-048	15.6	11.5	1.1681	0.4196	0.0572	1.65	1007	991	1998	37.5273	33.6787	1.11427	12.5936	7.79869	71.206	31.7597	6.90758	4.20438	6.30143	7.77459	6.61812	4.51099
1-049	15.6	11.5	1.0678	0.3289	0.0633	1.9	971	1022	2000	33.7806	30.1726	1.11958	12.7004	7.95966	63.9533	31.6223	5.36592	4.44355	6.71318	7.89158	4.43508	1.60078
1-050	15.6	11.5	0.495	0.1451	0.0349	1.55	937	1054	2002	15.3399	20.623	0.743827	9.87778	5.76654	35.9629	24.0176	4.13385	3.55531	5.13839	5.55548	3.15654	0.890238
1-051	15.6	11.5	1.6021	0.5229	0.1176	2.55	970	1021	1996	41.2709	61.1843	0.674534	17.611	8.75296	102.455	41.5825	6.64815	6.05723	8.11246	8.37306	4.89859	2.13581
1-052	15.6	11.5	0.5395	0.1579	0.0241	1.23	907	1086	1998	14.2327	18.8854	0.753634	8.84414	5.7352	33.1181	22.7894	3.39173	3.54832	5.0684	5.63482	3.55863	0.820101
1-053	15.6	11.5	0.8307	0.2445	0.0518	1.72	816	1131	1999	18.7719	33.2906	0.563879	12.0854	6.61901	52.0625	29.1996	5.33568	3.67516	5.70719	6.57458	4.08157	1.63303
1-054	15.6	11.5	1.3048	0.4068	0.0997	2.08	995	987	1993	43.2278	34.903	1.23851	15.4142	7.99896	78.1308	36.3279	7.23699	4.58543	6.50734	7.90287	4.73816	1.78191
1-055	15.6	11.5	1.8999	0.6754	0.1243	2.35	980	1015	2000	55.0964	59.0415	0.933181	16.8346	9.7522	114.138	41.1501	7.44929	5.90242	8.43067	9.58586	7.1083	4.0434
1-056	15.6	11.5	0.9788	0.3286	0.0472	1.48	969	1035	2003	25.5267	34.7163	0.735294	13.4697	6.98189	60.243	31.8587	6.2432	3.96004	5.66282	6.88718	4.28769	1.51249
1-057	15.6	11.5	0.8126	0.2459	0.0562	2.1	979	1008	1998	26.6567	25.3587	1.05118	12.5123	6.74116	52.0154	29.6106	5.12381	3.81288	5.76347	6.41527	3.41088	1.10639
1-058	15.6	11.5	1.1437	0.3967	0.0674	1.92	975	1004	1998	36.3346	35.0538	1.03654	15.0219	7.65507	71.3884	34.8284	6.51199	4.20714	6.47593	7.55845	4.02532	1.49747
1-059	15.6	11.5	1.2325	0.4626	0.0793	2.29	994	945	2000	39.6823	36.9748	1.07322	15.1564	7.41331	76.6571	35.3453	7.60094	4.47748	6.48918	7.41111	5.13324	2.41279
1-060	15.6	11.5	1.7014	0.6504	0.1107	2.4	979	1010	2000	45.2931	45.2333	1.00132	17.1129	8.21421	90.5264	39.6223	7.1104	5.18887	7.43868	7.99361	4.63389	1.852
1-061	15.6	11.5	2.0488	0.806	0.1177	2.47	974	1016	1997	55.2078	57.9919	0.951991	19.0065	9.0003	113.2	44.3975	7.00388	6.17573	8.4121	8.63696	5.00879	1.9492
1-062	15.6	11.5	1.3453	0.5066	0.0928	2.08	987	996	1997	39.8794	33.9228	1.17559	15.6507	7.49605	73.8022	35.9444	6.59677	4.11968	6.2428	7.4557	4.14558	1.60612
1-063	15.6	11.5	0.9951	0.336	0.0678	2.15	1014	977	1999	33.4788	26.9328	1.24305	13.0717	7.35015	60.4116	31.179	5.60124	4.01515	6.11671	7.11361	4.18061	1.47743
1-064	15.6	11.5	1.1928	0.4197	0.0801	2.35	1029	961	2006	40.1531	30.4269	1.31966	15.5863	7.13122	70.58	35.82	6.22672	4.20402	6.19799	6.92594	4.09391	1.35312
1-065	15.6	11.5	0.7519	0.265	0.0632	1.95	937	999	2000	19.2023	25.27	0.759884	10.8551	6.40952	44.4723	26.4681	5.28101	3.12877	5.10467	6.39341	4.10635	1.65493
1-066	15.6	11.5	1.0519	0.3812	0.0708	2.2	981	1009	1999	31.3528	35.9685	0.871675	14.4047	7.31017	67.3213	33.5284	6.86386	3.74353	6.06901	7.27122	4.77735	1.7257
1-067	15.6	11.5	0.5472	0.1672	0.0425	1.9	1016	980	1999	16.6743	15.6567	1.06499	8.59617	5.695	32.331	21.8144	3.87258	3.47203	4.86849	5.64901	3.72994	1.2952
1-068	15.6	11.5	1.1901	0.4043	0.0713	1.9	958	1016	2002	32.8439	39.1926	0.838015	15.4907	7.63714	72.0365	35.7276	6.87011	4.26817	6.42864	7.47066	3.61469	1.44904
1-069	15.6	11.5	0.8718	0.302	0.0619	1.92	950	1041	2000	23.0589	32.0063	0.720449	13.6874	6.6227	55.0653	31.9231	6.3578	3.37339	5.54412	6.50217	3.26633	1.15392
1-070	15.6	11.5	0.5901	0.1816	0.038	1.7	996	997	2002	19.8037	18.3071	1.08175	9.29617	6.32036	38.1108	23.7306	3.86256	3.95665	5.66669	6.09764	3.66676	1.31477
1-071	15.6	11.5	1.5417	0.5931	0.0912	2.05	977	1013	2002	45.7717	49.6585	0.921729	16.6767	8.72071	95.4302	39.6453	6.17871	5.81138	7.92002	8.48298	4.96869	1.95658
1-072	15.6	11.5	0.8748	0.3098	0.0578	1.78	985	1011	1998	29.7525	26.7205	1.11347	12.8954	6.59071	56.473	30.382	6.38968	3.82216	5.60022	6.52035	4.26298	2.07274
1-073	15.6	11.5	0.4965	0.1469	0.0424	1.89	957	1024	1995	15.5873	21.9621	0.709739	10.8611	5.54141	37.5494	25.3634	4.34988	2.83497	4.59353	5.42919	3.08849	1.20822
1-074	15.6	11.5	0.6224	0.2012	0.043	1.68	977	1001	1997	19.1563	23.4156	0.818098	11.7617	5.90263	42.5719	27.2501	5.63975	2.8667	4.62575	5.84927	3.37245	1.27212
1-075	15.6	11.5	0.6158	0.2166	0.0371	1.64	1011	955	1996	20.9841	17.2619	1.21564	9.69795	6.08424	38.246	24.4252	4.57259	3.73712	5.35008	6.00442	3.51251	1.02041
1-076	15.6	11.5	0.5646	0.1936	0.0396	1.45	980	1006	1997	17.0557	19.2711	0.885043	10.2238	5.51948	36.3268	24.1356	4.57516	2.85112	4.43565	5.42145	3.4531	1.62946
1-077	15.6	11.5	0.4078	0.1394	0.0294	1.43	991	999	2000	12.3575	12.7951	0.9658	8.05553	4.92935	25.1526	19.6415	3.85457	2.47713	4.01368	4.90048	3.13847	1.09769
1-078	15.6	11.5	1.7593	0.6696	0.1024	2	1002	994	1999	50.126	47.0968	1.06432	17.2642	8.80111	97.2229	40.5349	7.50131	5.25958	7.67677	8.53624	5.22242	1.76287
1-079	15.6	11.5	1.4268	0.5321	0.0719	1.8	966	1022	1999	41.2045	41.0491	1.00378	15.7844	8.24539	82.2536	37.1417	7.17402	4.5804	6.85904	8.10208	4.67917	1.59787
1-080	15.6	11.5	0.9873	0.3205	0.0705	1.91	977	978	1998	32.0928	25.4526	1.26089	12.0808	7.44824	57.5454	29.7971	5.11621	4.33402	6.39618	7.25193	4.36371	1.66656
1-081	15.6	11.5	2.0019	0.7891	0.1148	2.35	981	1008	2004	54.0409	54.6465	0.988918	17.9891	9.13064	108.687	42.4146	6.93482	6.11593	8.30941	8.95105	5.41406	2.06536
1-082	15.6	11.5	1.2254	0.4539	0.0876	2.2	1006	957	1998	40.1334	31.2146	1.28572	15.2411	7.26714	71.348	35.0475	6.74419	3.8737	5.81493	7.1929	4.86768	1.71762
1-083	15.6	11.5	1.3963	0.5223	0.0903	2.2	982	1011	2005	41.6871	40.7651	1.02262	15.8521	7.95772	82.4522	37.2393	6.7292	5.23867	7.0005	7.88544	4.66301	1.66324
1-084	15.6	11.5	1.0567	0.3251	0.0656	1.7	979	1005	2000	42.0915	34.7703	1.21056	15.7116	7.91277	76.8618	36.6287	7.59658	3.89269	6.37547	7.8829	4.61129	1.46765
1-085	15.6	11.5	0.9377	0.2944	0.0597	1.75	1008	982	2000	36.4473	30.1326	1.20956	14.5016	7.35975	66.5799	33.6722	6.69247	3.37752	5.6166	7.28206	4.69037	1.6091
1-086	15.6	11.5	0.9146	0.2969	0.0519	1.6	959	1014	1997	31.8038	39.6873	0.801358	14.7213	7.41335	71.4911	34.5419	6.35223	4.68933	6.48226	7.22365	4.60341	1.73041
1-087	15.6	11.5	0.8718	0.2782	0.0509	1.36	985	999	2000	31.595	28.1993	1.12042	12.8785	7.3154	59.7944	31.0289	5.38965	4.0063	6.18367	7.16311	4.39761	1.39326
1-088	15.6	11.5	0.6383	0.1754	0.0394	1.46	923	994	1997	21.1173	22.2929	0.947269	10.5597	6.43492	43.4102	25.9523	4.7994	3.89174	5.70461	6.21378	3.54952	1.29895
1-089	15.6	11.5	1.1689	0.3667	0.0637	1.75	989	1017	2000	39.652	48.2751	0.821374	17.3737	7.99857	87.9271	39.8013	8.36545	4.30084	6.32453	7.96693	4.88975	1.89689
1-090	15.6	11.5	0.7471	0.2636	0.0468	1.45	964	1028	2002	28.4943	27.9244	1.02041	12.5534	6.92356	56.4187	30.5236	5.84362	3.74732	5.70717	6.82847	4.63214	1.64068
1-091	15.6	11.5	0.486	0.1326	0.0343	1.4	982	1012	1998	15.8676	17.3637	0.91384	9.22127	5.63738	33.2313	22.5546	4.39394	3.11666	4.8361	5.59931	3.42036	1.29222
1-092	15.6	11.5	1.1049	0.4003	0.0593	1.67	996	994	1997	39.0975	37.6269	1.03908	16.1798	7.55132	76.7243	37.0263	7.75823	4.06684	6.11063	7.47994	4.44924	1.53007
1-093	15.6	11.5	0.5528	0.1837	0.0463	1.55	946	1048	1997	18.4794	19.4921	0.948045	9.31846	6.30994	37.9715	23.9378	3.92773	3.25182	5.25862	6.21838	4.31115	1.21322
1-094	15.6	11.5	0.7413	0.2464	0.0485	1.35	991	996	2000	30.2101	24.3399	1.24118	13.6412	6.42179	54.55	31.5139	5.74978	3.34155	5.2969	6.3696	3.67662	0.958105
1-095	15.6	11.5	1.1165	0.3877	0.0618	1.6	992	1007	2003	40.9831	49.5271	0.827488	17.2897	8.24156	90.5102	39.9141	7.54696	5.29488	7.27758	7.96934	4.2109	1.77677
1-096	15.6	11.5	1.2102	0.457	0.0711	1.8	1007	985	1996	52.9991	52.0873	1.0175	18.1701	9.12432	105.086	42.5348	7.80405	5.77748	8.13125	8.72856	4.90314	1.91098
1-097	15.6	11.5	0.8857	0.2901	0.0513	1.55	996	999	2000	33.6216	29.1234	1.15445	14.4863	7.07317	62.745	33.168	6.45365	3.50163	5.66362	6.9516	3.81443	1.47568
1-098	15.6	11.5	0.9477	0.3152	0.0507	1.5	1056	928	1997	40.182	34.3534	1.16966	13.9346	7.88202	74.5354	33.9158	7.30869	4.39623	6.57013	7.8612	5.91808	2.8363
1-099	15.6	11.5	1.111	0.3571	0.0703	1.8	966	1019	1999	40.6211	41.6608	0.975044	16.6547	7.9949	82.2819	38.2486	7.7694	4.03442	6.19553	7.88261	4.55782	1.55847
1-100	15.6	11.5	1.0103	0.3457	0.0611	1.64	1002	991	1998	37.1097	35.4868	1.04573	15.5579	7.50107	72.5965	35.8209	6.65102	3.99261	6.14367	7.45554	4.0825	1.51964
2-101	19.09	12.1	1.5436	0.5679	0.0964	2.15	979	1014	1999	46.5369	47.3128	0.983602	15.8003	8.96995	93.8497	38.5949	6.75461	6.13046	8.10537	8.84233	5.24331	2.06028
2-102	19.09	12.1	1.5885	0.609	0.1056	2.47	997	986	1994	46.4733	43.884	1.059	15.9432	8.43192	90.3573	38.0413	7.58097	5.29955	7.45023	8.38132	5.81137	2.24018
2-103	19.09	12.1	2.0118	0.7911	0.1348	2.4	1003	995	1999	58.7487	56.2123	1.04512	16.0285	9.98659	114.961	40.3703	6.80411	6.42255	8.7884	9.92684	7.77723	4.38075
2-104	19.09	12.1	1.3424	0.5019	0.0903	2.05	999	983	1997	43.1914	37.9227	1.13893	15.6342	7.85313	81.1141	36.6528	7.46532	4.78152	6.80791	7.82383	4.83916	1.91202
2-105	19.09	12.1	0.9388	0.3256	0.0611	1.75	939	1056	1999	25.6115	35.8298	0.714811	13.1715	7.50682	61.4412	31.7648	6.11817	4.25965	6.54409	7.32612	4.00286	1.30386
2-106	19.09	12.1	0.5384	0.1775	0.0421	1.85	977	1020	1999	18.0379	18.3226	0.984457	9.4333	6.03995	36.3605	23.5185	4.25914	3.51477	5.30889	5.90878	3.58267	1.19876
2-107	19.09	12.1	0.9351	0.2841	0.0577	1.69	1005	989	1999	31.6587	31.563	1.00303	13.5049	7.60639	63.2217	32.3124	5.66531	4.46395	6.69756	7.2707	3.78731	1.23016
2-108	19.09	12.1	1.3489	0.4694	0.0918	2.05	999	995	2005	41.9172	38.4648	1.08975	15.6969	8.38154	80.382	36.9084	6.42786	4.53699	7.16609	8.09324	4.18594	1.37932
2-109	19.09	12.1	0.9972	0.3424	0.0583	1.7	980	1011	1999	32.5367	32.0097	1.01646	13.3932	7.64782	64.5465	32.1836	5.91308	4.39725	6.58878	7.48034	4.2101	1.42007
2-110	19.09	12.1	1.0967	0.3764	0.0755	2.1	993	992	2000	42.5219	32.7686	1.29764	14.6901	8.01046	75.2905	34.8581	7.13204	4.36425	6.80195	7.9847	4.81439	1.89992
2-111	19.09	12.1	0.9118	0.2773	0.0723	2.1	973	1016	1996	27.498	31.0316	0.88613	12.2883	7.44689	58.5296	29.9628	5.60961	4.03615	6.13012	7.33781	4.59808	1.91731
2-112	19.09	12.1	1.6867	0.5921	0.1131	2.18	887	1100	1996	42.0337	65.5098	0.64164	17.4625	9.3649	107.543	42.292	6.19047	6.3999	8.58821	8.92726	5.25205	2.01176
2-113	19.09	12.1	1.3873	0.4598	0.1071	2.27	949	1041	1998	40.6241	47.0369	0.863663	16.4093	8.51733	87.661	38.6371	6.67038	4.70332	7.39452	8.25272	4.69605	1.69298
2-114	19.09	12.1	1.5378	0.5253	0.1106	2.34	993	993	1999	51.2626	53.2545	0.962596	17.5809	9.05309	104.517	41.6925	6.47857	6.34538	8.37235	8.44604	5.19069	2.03892
2-115	19.09	12.1	1.5006	0.5285	0.1223	2.6	963	1028	2000	43.7065	57.4226	0.761138	17.4135	8.83826	101.129	41.4441	7.40943	5.98788	7.99489	8.62502	5.15267	2.07019
2-116	19.09	12.1	0.6061	0.1925	0.0413	1.6	991	992	1998	27.1818	21.9212	1.23998	12.1537	6.17266	49.1031	28.7437	4.98908	3.96267	5.51518	6.101	3.58157	1.33798
2-117	19.09	12.1	1.1678	0.3637	0.0603	1.45	971	1012	1999	38.3724	41.4818	0.92504	15.2469	8.29884	79.8542	36.3779	6.31984	4.95656	7.14889	8.13029	4.35066	1.64928
2-118	19.09	12.1	0.8231	0.2606	0.0478	1.6	928	1033	2000	24.2268	31.1113	0.778715	12	7.18182	55.3381	29.2462	5.082	4.23962	6.29945	6.97156	4.08821	1.61967
2-119	19.09	12.1	0.7339	0.2173	0.0403	1.45	1027	948	1994	27.4004	22.9305	1.19493	11.0354	7.11433	50.3309	27.7247	4.56316	4.17232	6.27497	6.82733	4.11521	1.47992
2-120	19.09	12.1	0.6158	0.1916	0.0478	1.5	962	1005	1996	22.3616	24.1457	0.926114	10.8903	6.28826	46.5073	26.622	5.10211	4.24711	5.57578	6.21959	4.14482	1.78111
2-121	19.09	12.1	0.5812	0.1673	0.0422	1.61	1004	983	2000	22.1598	16.9301	1.3089	9.38067	6.34335	39.0899	24.0948	3.98209	4.32754	5.75593	6.16638	3.49965	1.24682
2-122	19.09	12.1	0.9708	0.2939	0.0643	1.68	1025	967	2000	37.9646	30.7003	1.23662	13.224	8.20631	68.6649	32.4408	5.49458	4.43439	7.01097	8.0371	4.84561	1.81535
2-123	19.09	12.1	0.813	0.2341	0.0578	1.85	1025	962	1999	28.5875	22.6975	1.2595	10.6737	7.33094	51.2849	27.7985	4.58435	4.97161	6.77419	7.12091	4.02613	1.27493
2-124	19.09	12.1	0.8382	0.2712	0.066	2.01	988	1000	2000	28.8312	34.8684	0.826857	13.0127	7.08785	63.6996	31.2041	5.64102	4.1158	6.09554	7.06296	5.19945	2.65677
2-125	19.09	12.1	1.7088	0.7127	0.1078	2.36	997	995	2000	48.5556	46.1686	1.0517	16.6185	8.72625	94.7241	39.5838	6.17377	5.83237	7.9154	8.43932	4.84419	1.78571
2-126	19.09	12.1	1.1021	0.3652	0.0845	2.01	971	1011	1999	34.6203	44.8576	0.771782	15.2505	8.02903	79.4779	36.0344	5.86381	5.12659	7.10667	7.85338	4.5143	1.73033
2-127	19.09	12.1	1.059	0.3628	0.0804	2	979	970	1998	42.6492	35.9844	1.18521	14.366	8.49578	78.6337	35.126	6.02653	5.47428	7.45129	8.27442	4.7829	1.70258
2-128	19.09	12.1	1.0061	0.3479	0.0767	2.2	984	1003	1999	32.6758	39.0898	0.835917	14.0899	7.73533	71.7657	33.757	5.07943	4.88325	6.86662	7.41177	4.68855	2.0271
2-129	19.09	12.1	0.9643	0.289	0.0593	1.65	1076	913	2002	41.089	23.6455	1.73771	12.4896	7.94015	64.7345	31.3368	5.08951	4.78749	6.9892	7.67419	4.83279	1.84512
2-130	19.09	12.1	0.8794	0.2525	0.0566	2.1	979	999	2002	28.8384	27.7592	1.03888	11.3312	7.64162	56.5976	29.0099	4.7421	5.06179	6.8688	7.39821	4.49344	1.36274
2-131	19.09	12.1	1.0396	0.3096	0.0748	2.05	1014	976	1997	39.7011	35.5947	1.11537	15.1743	8.16737	75.2958	35.7301	6.6084	4.14651	6.9052	7.73872	4.18122	1.53956
2-132	19.09	12.1	1.3044	0.3988	0.0781	1.81	978	1002	1999	43.5478	45.9395	0.947938	15.5776	9.03632	89.4873	37.8777	6.23882	5.54796	8.15385	8.6703	5.05529	1.65273
2-133	19.09	12.1	0.5887	0.1636	0.0288	1.46	976	1016	2002	17.9141	20.4784	0.874781	9.00212	6.35078	38.3925	23.6094	3.53333	4.55382	5.86262	6.1657	3.77065	1.34785
2-134	19.09	12.1	0.8048	0.2505	0.0497	1.78	1009	985	1999	31.0719	23.2024	1.33916	12.8156	6.7318	54.2743	30.0461	5.22237	3.51604	5.62237	6.65572	3.87714	1.53178
2-135	19.09	12.1	1.0958	0.3374	0.0688	1.94	978	991	1999	36.5357	35.3148	1.03457	14.0575	8.21246	71.8505	33.9577	5.47539	4.51394	7.22774	7.96318	4.36044	1.39555
2-136	19.09	12.1	0.5364	0.1444	0.0316	1.6	1043	958	2000	18.9788	15.8862	1.19467	8.41439	6.1225	34.865	22.498	3.28582	4.57817	5.8014	5.88821	3.47949	1.11265
2-137	19.09	12.1	0.5561	0.15	0.0346	1.74	991	1009	2000	18.1598	18.9873	0.956418	8.81574	6.35252	37.147	23.016	3.94504	3.8916	5.5702	6.25272	4.21577	1.54757
2-138	19.09	12.1	1.2588	0.5301	0.0728	2.11	988	990	1999	37.1028	35.9616	1.03174	14.4894	7.87094	73.0644	34.4877	6.00588	4.55666	6.72795	7.7712	4.66645	1.63393
2-139	19.09	12.1	1.8732	0.7887	0.1018	2.15	1000	995	2000	47.3739	49.301	0.960912	16.0029	9.24568	96.6749	39.4463	6.02509	6.88301	8.68398	8.72135	4.74863	1.78241
2-140	19.09	12.1	0.8302	0.309	0.0492	1.85	960	991	1999	27.0931	26.0365	1.04058	11.1378	7.47504	53.1296	28.4604	4.28249	5.14754	6.80847	7.12127	3.77368	1.19512
2-141	19.09	12.1	1.0408	0.4201	0.0642	2.15	1027	946	1998	36.4891	26.8233	1.36035	12.1383	8.18045	63.3124	30.8906	5.04347	4.88623	7.23581	7.92354	4.61008	1.56346
2-142	19.09	12.1	1.4243	0.5635	0.0953	2.31	991	986	1999	45.7452	40.6591	1.12509	15.0502	9.19741	86.4043	36.9002	6.10285	5.59679	8.21507	8.84809	4.57124	1.657
2-143	19.09	12.1	1.7086	0.7133	0.1076	2.44	988	1003	1999	47.9369	45.1181	1.06247	16.2134	8.76548	93.055	38.6837	6.6718	5.42153	7.73132	8.61231	5.32961	1.85346
2-144	19.09	12.1	1.8463	0.7522	0.1098	2.45	1036	952	2000	56.1545	38.5406	1.45702	15.4849	9.19164	94.6951	38.4885	6.51139	6.45153	8.42002	8.89042	5.39543	2.07909
2-145	19.09	12.1	1.6683	0.6881	0.1098	2.44	985	1009	1999	41.6205	48.917	0.850838	15.9013	8.68498	90.5375	38.3711	6.06636	6.13548	8.01908	8.26175	4.70469	1.69806
2-146	19.09	12.1	1.1754	0.4809	0.0853	2.47	977	1016	2000	26.7794	29.9447	0.894296	11.3948	7.21968	56.7241	28.748	5.15614	4.57783	6.12327	7.11815	5.27567	2.4368
2-147	19.09	12.1	1.6048	0.5959	0.0924	2.05	973	1027	2000	43.1396	58.4198	0.738442	17.0942	9.09357	101.559	40.6261	7.68385	5.72957	7.73368	8.93075	5.49827	1.98153
2-148	19.09	12.1	1.2163	0.4197	0.0834	2	943	1013	1998	33.8122	43.1992	0.782704	14.6873	8.45657	77.0115	35.2627	6.57258	4.76541	7.26728	8.24976	4.53468	1.46397
2-149	19.09	12.1	1.2446	0.4345	0.0918	1.95	1017	964	1999	48.3885	34.2219	1.41396	15.4264	8.31297	82.6104	36.945	7.0113	5.10633	7.29358	8.03034	4.70644	1.54251
2-150	19.09	12.1	0.8092	0.2705	0.0567	2.1	1036	945	2000	34.4492	19.8933	1.73169	11.9299	7.25564	54.3425	29.4857	4.70636	4.62473	6.51762	6.8542	3.6122	1.20992
2-151	19.09	12.1	0.6428	0.2093	0.0354	1.65	942	964	2000	21.9153	23.1195	0.947916	10.5829	6.62507	45.0348	26.2622	4.4501	3.95556	5.87819	6.45302	3.83931	1.25645
2-152	19.09	12.1	0.9088	0.3168	0.0589	2.07	993	1002	2003	32.1391	30.6567	1.04836	13.6975	7.36416	62.7958	32.4107	5.59544	4.51941	6.74156	7.11293	3.56142	1.37956
2-153	19.09	12.1	0.5656	0.1767	0.0363	1.52	990	1001	2000	18.92	18.5244	1.02135	8.45662	6.56128	37.4444	23.0113	3.52218	4.71459	6.12635	6.38604	3.85627	1.38717
2-154	19.09	12.1	0.8411	0.2898	0.0607	1.96	992	984	1998	28.5064	25.8183	1.10412	11.7003	7.33522	54.3247	28.9643	4.66256	4.5434	6.67482	7.04595	3.77068	1.37586
2-155	19.09	12.1	1.1703	0.4225	0.0753	2.04	983	1003	1999	36.4977	39.3157	0.928325	15.0275	8.1412	75.8133	35.4626	6.63466	4.65885	7.0528	7.89902	4.11496	1.59322
2-156	19.09	12.1	1.7475	0.6636	0.1033	2.08	1022	967	1998	61.3008	50.5117	1.2136	17.4935	9.53027	111.813	42.1985	7.30354	6.45659	8.6812	9.27827	5.7225	2.32681
2-157	19.09	12.1	0.8244	0.3033	0.0597	2.03	928	1022	1995	24.6055	30.5171	0.806284	10.9775	7.03462	55.1226	27.7011	5.20884	4.04007	6.03297	7.00975	5.5668	3.47696
2-158	19.09	12.1	0.876	0.3157	0.0623	2.05	993	983	2000	31.2837	30.4347	1.0279	12.1057	7.09965	61.7183	29.867	5.75625	4.32774	6.05202	7.03032	5.46741	3.45809
2-159	19.09	12.1	1.5028	0.552	0.1153	2.4	1000	992	2000	47.8561	49.695	0.962997	16.7665	9.36397	97.5512	39.9841	6.37967	5.25769	8.12752	9.13185	4.92916	1.77592
2-160	19.09	12.1	1.1863	0.3777	0.1004	2.35	994	988	1997	45.9327	36.8186	1.24754	15.0735	8.82145	82.7512	36.579	5.91636	5.39438	7.83661	8.44913	4.16161	1.50562
2-161	19.09	12.1	1.6688	0.5903	0.1193	2.36	996	990	2000	54.3593	52.2354	1.04066	17.2741	9.20877	106.595	41.2245	7.24649	5.87352	8.11399	8.98466	5.90277	2.49486
2-162	19.09	12.1	1.8312	0.6968	0.1313	2.45	992	993	1999	61.7862	56.8892	1.08608	18.7848	9.56123	118.675	44.412	7.5233	6.60799	8.93461	9.24478	5.30969	2.031
2-163	19.09	12.1	1.4308	0.558	0.1053	2.3	1011	972	1999	47.5515	40.0231	1.1881	15.9022	8.57045	87.5745	37.8266	6.55964	5.02093	7.45274	8.36694	5.26969	1.69629
2-164	19.09	12.1	1.1302	0.39	0.0815	2	988	1003	1997	38.5313	36.8168	1.04657	14.0619	8.39763	75.3481	34.2563	5.81462	4.79951	7.26382	8.15734	4.90625	1.71542
2-165	19.09	12.1	1.2308	0.4641	0.0718	2.03	979	1005	1999	38.0514	38.6283	0.985065	15.0761	7.76797	76.6797	35.431	6.47519	4.76582	6.81516	7.5677	4.63994	1.791
2-166	19.09	12.1	1.9812	0.7658	0.1352	2.41	1008	990	2001	62.0613	55.7587	1.11304	18.6234	9.56248	117.82	44.4849	7.3283	6.67472	8.94561	9.28665	5.45118	2.02392
2-167	19.09	12.1	1.4233	0.5342	0.0883	1.94	976	1010	2000	42.6742	44.3025	0.963246	15.0856	9.11478	86.9767	37.19	5.52888	6.11316	8.40057	8.60942	4.28387	1.46393
2-168	19.09	12.1	0.6518	0.2263	0.0463	1.7	870	1028	1996	19.5068	25.215	0.773619	10.6489	6.59922	44.7217	26.2848	4.36074	3.97777	5.87874	6.38635	3.48687	1.33434
2-169	19.09	12.1	1.2227	0.4635	0.0851	1.97	996	1000	2000	40.0333	35.7661	1.11931	13.5219	8.6668	75.7994	34.0394	4.98282	6.12011	8.00379	8.22232	4.3918	1.58235
2-170	19.09	12.1	0.7211	0.2633	0.0566	1.93	1015	959	2000	28.2048	22.8556	1.23404	11.8162	6.83398	51.0605	28.7477	4.98051	4.376	6.0311	6.53233	3.57146	0.990167
2-171	19.09	12.1	1.9504	0.8204	0.1238	2.41	976	1019	2000	58.5017	64.1625	0.911774	18.7317	9.69603	122.664	44.9639	7.08994	6.89752	9.04642	9.33359	5.80394	2.15286
2-172	19.09	12.1	2.1734	0.8875	0.1458	2.55	986	995	2000	64.0085	62.4928	1.02425	18.2343	10.3031	126.501	44.794	8.30572	7.14877	9.36751	10.1187	6.19703	2.51886
2-173	19.09	12.1	1.5168	0.5993	0.0973	2.18	1010	990	2000	50.2394	41.3622	1.21462	16.6442	8.42877	91.6016	39.2545	5.90035	5.73627	7.54134	7.93198	4.70869	1.86728
2-174	19.09	12.1	1.1399	0.4525	0.0814	2.15	972	1008	2001	30.5561	38.7973	0.787585	14.7734	7.3778	69.3534	34.5009	6.64065	4.49307	6.50114	7.16623	4.0386	1.37441
2-175	19.09	12.1	1.3188	0.4451	0.0876	2.17	973	1021	2000	34.7096	51.061	0.679767	17.0508	7.30009	85.7706	39.0555	7.61316	4.59251	6.09689	7.21279	5.22421	2.34818
2-176	19.09	12.1	1.4881	0.6093	0.1112	2.65	940	1041	1998	35.3291	41.402	0.853318	13.3723	8.15288	76.7311	33.4851	6.15792	5.08466	7.12926	8.1418	6.1423	3.64415
2-177	19.09	12.1	2.2372	0.9313	0.1447	2.78	1007	986	2001	67.7447	53.692	1.26173	17.7771	10.1716	121.437	43.6986	7.2264	7.16146	9.42653	9.93901	5.96902	2.16394
2-178	19.09	12.1	2.0816	0.8291	0.1338	2.55	1007	967	1999	61.1817	57.5534	1.06304	17.6076	9.94021	118.735	43.2075	6.7349	7.00147	9.0386	9.78208	5.99577	2.34396
2-179	19.09	12.1	1.7763	0.6957	0.1182	2.5	1003	993	1999	49.9455	44.1911	1.13022	15.6189	8.85668	94.1366	38.189	6.83326	6.09374	8.18645	8.80266	5.70778	2.31667
2-180	19.09	12.1	1.9082	0.7821	0.1238	2.3	1002	988	2000	60.4916	48.9218	1.2365	17.0974	9.44341	109.413	41.244	7.83914	5.8952	8.40009	9.35599	6.15633	2.8161
2-181	19.09	12.1	2.4369	0.9947	0.1649	2.72	997	989	1999	63.0351	63.3027	0.995773	16.3954	10.4426	126.338	42.0068	8.583	6.68508	9.03296	10.4078	8.3269	5.59518
2-182	19.09	12.1	0.8503	0.3114	0.082	2.45	978	1013	1998	29.0079	26.0104	1.11524	12.4937	6.90478	55.0183	29.8547	5.16616	4.30805	6.02646	6.68766	3.81808	1.4199
2-183	19.09	12.1	1.2191	0.4634	0.0811	1.98	942	1024	1999	36.3838	39.6972	0.916534	14.8711	8.01051	76.081	35.7228	6.0005	4.98238	6.99788	7.84728	4.46016	1.55843
2-184	19.09	12.1	1.6753	0.6163	0.1066	2.2	971	1025	2000	45.7182	54.8241	0.833908	16.4023	9.05843	100.542	39.7461	6.97919	6.0479	8.26253	8.9295	5.62694	2.44534
2-185	19.09	12.1	1.5636	0.5705	0.0958	2.05	999	1001	2000	49.6035	47.8081	1.03755	16.3339	9.09247	97.4116	39.5547	7.16243	6.05046	8.05363	8.79513	5.17991	1.81776
2-186	19.09	12.1	0.9701	0.3316	0.0564	1.75	989	999	1999	35.5732	42.2872	0.841229	15.6167	7.66371	77.8604	36.2714	6.66054	4.60356	6.56698	7.46499	4.67617	1.80871
2-187	19.09	12.1	1.1996	0.4501	0.0771	2.13	980	999	1996	35.618	42.3874	0.840297	15.6197	7.69941	78.0054	36.3339	6.48998	4.59322	6.57002	7.47233	4.70381	1.82949
2-188	19.09	12.1	1.1674	0.4376	0.0846	2.3	978	1006	1996	38.661	36.9612	1.04599	14.1791	8.12497	75.6222	34.4296	6.00486	5.17355	7.10752	8.09599	4.91486	1.82427
2-189	19.09	12.1	1.1401	0.4149	0.0816	2.1	1001	992	1999	38.0029	37.3513	1.01745	14.0533	8.49967	75.3543	34.4368	5.72673	5.32898	7.60806	8.16884	4.37156	1.5037
2-190	19.09	12.1	1.5108	0.5958	0.0961	2.25	1013	982	2000	52.5705	39.1156	1.34398	17.021	8.29559	91.6861	39.5906	7.34457	5.31806	7.34536	8.16801	4.68535	1.70785
2-191	19.09	12.1	1.2654	0.4897	0.0874	2.25	985	980	1997	40.1892	40.8449	0.983948	15.1052	8.38605	81.0341	36.0238	6.91062	4.62648	7.10579	8.32668	5.09024	1.65555
2-192	19.09	12.1	0.8154	0.2888	0.0512	1.9	966	1010	1996	29.1294	26.7364	1.0895	11.5605	7.57866	55.8658	29.6405	4.43347	5.51617	7.10198	7.08898	3.32513	0.993695
2-193	19.09	12.1	0.7897	0.2884	0.0551	1.9	972	1018	1998	27.2184	27.8527	0.977225	12.0114	7.54334	55.0711	29.8007	4.47424	4.53505	6.83421	7.2273	3.20111	1.03904
2-194	19.09	12.1	1.3389	0.5157	0.0818	2.08	991	997	1997	48.4052	37.2257	1.30032	15.9452	8.42059	85.6309	37.8403	6.64116	5.02451	7.40787	8.25058	4.66196	1.56887
2-195	19.09	12.1	1.3884	0.4957	0.1189	2.7	1002	990	2000	49.8112	41.8813	1.18934	16.7234	8.86686	91.6925	39.2297	7.0322	4.9675	7.45229	8.49375	4.77402	1.67901
2-196	19.09	12.1	1.0026	0.3636	0.0632	1.89	996	991	2000	35.2311	32.5946	1.08089	13.707	7.92291	67.8258	33	5.85974	4.57735	6.78295	7.70765	4.2467	1.44995
2-197	19.09	12.1	1.4167	0.5464	0.0882	2.11	986	995	1998	46.2804	40.8697	1.13239	15.8101	8.30468	87.1501	37.5786	7.37542	5.49448	7.16857	8.2479	5.15775	2.07872
2-198	19.09	12.1	0.9479	0.3534	0.0852	2.75	997	993	2000	31.398	31.4961	0.996884	13.5916	7.05285	62.8941	31.8233	6.87057	3.8025	5.88401	7.04489	4.86411	2.00161
2-199	19.09	12.1	1.0058	0.342	0.0664	2.05	964	1024	2000	33.2833	33.0465	1.00717	12.9225	8.19071	66.3298	32.18	5.34344	4.93626	7.41845	7.83398	4.30017	1.25675
2-200	19.09	12.1	1.3233	0.516	0.088	2.25	995	986	1999	40.9497	37.9879	1.07797	14.2002	8.1194	78.9376	34.6897	6.24099	5.54018	7.31941	8.0021	5.31563	2.21433
3-201	23.25	13.7	1.1194	0.3769	0.0804	2.35	967	1029	2000	32.0677	38.7286	0.828012	15.7286	6.9862	70.7963	35.6932	6.89697	4.25623	6.2228	6.90308	4.03419	1.58813
3-202	23.25	13.7	0.8993	0.2769	0.0547	1.74	991	1004	2000	30.6604	26.3464	1.16374	13.4787	6.94576	57.0068	31.139	6.22043	3.0704	5.39159	6.90164	4.00512	1.47079
3-203	23.25	13.7	0.9371	0.3284	0.0782	2.44	1035	961	1999	32.9165	27.0056	1.21888	13.9012	6.89154	59.922	32.4628	6.02615	3.75219	5.89198	6.64786	4.10168	1.4019
3-204	23.25	13.7	0.8027	0.2456	0.0568	2.02	972	1010	2000	31.3792	27.3579	1.14699	14.5363	6.62675	58.7371	32.8896	5.9526	3.21131	5.51873	6.44913	3.68687	1.41332
3-205	23.25	13.7	0.8644	0.2801	0.0592	2.05	965	1021	1997	27.2496	28.123	0.968941	13.919	6.37168	55.3726	31.6055	6.04781	3.28336	5.18644	6.35088	3.77782	1.16188
3-206	23.25	13.7	0.7432	0.2023	0.0478	1.63	940	1052	1999	21.5108	28.1671	0.763687	12.6751	6.44022	49.6779	29.2356	5.81154	3.16874	5.19027	6.31528	3.34352	1.31462
3-207	23.25	13.7	1.5716	0.5601	0.0971	2.2	971	1031	2002	50.8469	47.5719	1.06884	17.7059	8.80403	98.4188	41.0745	7.53384	5.0511	7.84717	8.60781	4.77889	1.81734
3-208	23.25	13.7	1.109	0.3122	0.0862	2.5	956	998	1992	37.6054	37.6451	0.998945	15.7795	7.652	75.2505	36.2788	5.87785	4.42167	6.69594	7.27943	3.92434	1.62463
3-209	23.25	13.7	0.8306	0.2401	0.0553	2	1018	977	2000	29.667	22.5416	1.3161	11.4102	7.30444	52.2086	28.2519	4.92348	4.04462	6.0851	7.06505	4.19175	1.62009
3-210	23.25	13.7	0.6322	0.1785	0.0368	1.36	988	981	1998	23.7199	16.824	1.40989	10.5928	6.15263	40.5439	25.4222	4.45426	2.9957	5.1536	6.04428	3.42675	1.28215
3-211	23.25	13.7	0.5508	0.1649	0.0262	1.25	944	1032	1999	15.3476	19.521	0.786212	10.8701	5.28129	34.8686	24.796	5.24482	2.15589	4.07839	5.27174	3.0442	1.19716
3-212	23.25	13.7	0.6948	0.1922	0.0456	1.74	924	1061	1998	18.8698	23.4336	0.805245	10.2098	6.52003	42.3035	25.2574	4.26259	3.45133	5.55863	6.34818	3.8564	1.43981
3-213	23.25	13.7	1.2532	0.3866	0.0718	1.85	937	1060	1997	38.8263	38.6331	1.005	14.6912	8.53867	77.4594	35.4342	5.95729	5.1841	7.40154	8.11556	4.38475	1.37002
3-214	23.25	13.7	0.8933	0.2446	0.0568	1.85	1037	961	2000	30.8746	24.1478	1.27857	11.9653	7.2363	55.0224	29.298	4.92373	4.3092	6.43916	7.0096	4.01687	1.40063
3-215	23.25	13.7	0.8987	0.3212	0.0583	2.03	929	1072	2001	38.9165	38.5686	1.00902	14.6855	8.53763	77.4851	35.4709	5.94026	5.15386	7.4023	8.13003	4.44261	1.38716
3-216	23.25	13.7	1.3624	0.4451	0.1183	2.73	971	1027	2000	40.0556	46.0594	0.869652	17.1554	8.10279	86.115	39.3905	7.35111	4.15022	6.84532	8.05134	4.43304	1.46734
3-217	23.25	13.7	1.1515	0.4041	0.0932	2.58	917	1056	1999	31.9135	40.4737	0.788501	16.3575	7.07564	72.3872	36.8396	7.30361	4.31071	6.26859	6.86307	3.53262	1.34981
3-218	23.25	13.7	0.9429	0.2707	0.092	2.38	999	995	1999	31.2821	23.8907	1.30939	13.2339	6.19149	55.1728	30.3644	5.15459	3.61305	5.4573	6.04656	4.05784	2.11445
3-219	23.25	13.7	1.1928	0.3764	0.0983	2.72	1033	957	2000	48.9737	38.5665	1.26985	17.8763	7.62178	87.5402	40.3932	7.83877	4.50349	6.80213	7.4772	4.34169	1.66904
3-220	23.25	13.7	1.5138	0.4986	0.1042	2.48	966	1023	1998	54.3527	49.8158	1.09107	19.085	8.78359	104.168	43.454	8.94132	4.86576	7.4661	8.60653	4.76493	1.61025
3-221	23.25	13.7	1.3908	0.5085	0.0936	2.35	970	1022	1998	46.2946	45.146	1.02544	18.3048	7.71559	91.4406	41.331	6.83685	5.4565	7.18998	7.3108	3.9396	1.58158
3-222	23.25	13.7	1.4386	0.4527	0.1129	2.5	951	1041	1999	46.234	45.2422	1.02192	17.5885	8.32292	91.4763	40.4821	6.69243	5.49682	7.6916	7.57979	4.10384	1.53836
3-223	23.25	13.7	0.9701	0.3134	0.0759	2.33	1019	976	2000	36.5715	25.2255	1.44978	14.1606	6.64117	61.797	32.4363	6.05364	3.8089	5.70748	6.53829	4.23209	1.90273
3-224	23.25	13.7	1.3189	0.3864	0.1013	2.4	977	1011	1999	46.9589	37.2584	1.26036	15.5304	8.41122	84.2174	36.9598	6.4063	5.30026	7.40025	8.1829	4.61278	1.75009
3-225	23.25	13.7	1.0334	0.2959	0.0688	2	975	1018	1999	31.3991	28.6031	1.09775	12.0172	7.78681	60.0022	30.0196	5.17339	4.63365	6.83448	7.55233	4.44846	1.71166
3-226	23.25	13.7	1.1709	0.3705	0.0678	1.98	992	989	2000	34.8214	35.1201	0.991496	14.3985	7.62891	69.9415	33.8564	6.32813	4.40596	6.61886	7.49031	4.33251	1.53292
3-227	23.25	13.7	1.5138	0.5087	0.106	2.47	1002	998	2000	49.2915	41.2914	1.19375	17.3405	8.47432	90.5829	39.9359	7.48244	4.69561	7.30538	8.18431	4.42757	1.62956
3-228	23.25	13.7	0.7888	0.2456	0.0489	1.7	937	1057	1999	21.8043	28.5524	0.763658	13.1599	6.23159	50.3568	29.9637	5.03368	3.28271	5.29969	6.0257	3.24482	1.12453
3-229	23.25	13.7	0.8141	0.2659	0.0658	2.1	966	1022	1999	27.0893	29.0838	0.93142	13.7513	6.50111	56.1731	31.449	5.47991	3.77672	5.73303	6.2369	3.63622	1.36219
3-230	23.25	13.7	1.445	0.3876	0.0957	2.51	1057	940	2000	45.9657	30.0876	1.52773	16.3901	7.33248	76.0534	37.3866	5.87584	4.60002	6.74689	7.03661	3.56418	1.37233
3-231	23.25	13.7	0.4927	0.1292	0.0331	1.3	1045	956	2000	17.8298	12.0759	1.47647	8.46421	5.31173	29.9057	21.3074	3.29681	3.56441	4.79291	5.18968	3.0963	1.04304
3-232	23.25	13.7	1.4336	0.4724	0.112	2.53	970	1025	2000	45.7581	48.0705	0.951896	18.2541	7.94447	93.8286	41.4344	6.63536	5.37703	7.44807	7.62272	4.17062	1.62762
3-233	23.25	13.7	1.8225	0.6074	0.1483	2.84	935	1052	2000	54.8755	61.3651	0.894246	19.8538	9.21479	116.241	45.5865	7.53451	6.1986	8.43485	8.87587	4.62627	1.67115
3-234	23.25	13.7	0.9171	0.2715	0.0512	1.85	1010	983	2000	35.8971	22.5582	1.59131	13.7926	6.76825	58.4553	31.8772	5.17913	4.01483	5.82694	6.45806	3.60474	1.36949
3-235	23.25	13.7	0.7024	0.2107	0.0518	2	1087	899	2000	32.9153	16.3945	2.0077	13.1772	5.93747	49.3098	30.0627	5.89679	3.53481	5.1931	5.6899	3.2199	1.18071
3-236	23.25	13.7	0.6048	0.1769	0.0345	1.7	920	1067	2000	14.3609	24.4551	0.587235	9.99945	5.99441	38.8159	24.5885	3.90479	3.72955	5.31177	5.87289	3.31634	1.25021
3-237	23.25	13.7	1.4552	0.4768	0.1082	2.65	1003	988	1998	51.185	41.4864	1.23378	17.733	8.58245	92.6714	40.6707	8.1483	4.69571	7.39312	8.36123	4.2545	1.56834
3-238	23.25	13.7	1.0687	0.3106	0.0638	1.9	981	1016	1999	32.1082	31.7953	1.00984	12.7747	7.95413	63.9035	31.3426	5.95941	3.92289	6.47127	7.92787	4.72805	1.90148
3-239	23.25	13.7	1.2553	0.3529	0.0743	2	970	1010	1997	37.0271	38.9295	0.951132	14.2354	8.47914	75.9567	34.4466	6.24223	4.46701	7.05498	8.28429	5.09547	1.82039
3-240	23.25	13.7	1.0869	0.3365	0.0853	2.35	947	1026	1998	35.0227	39.6203	0.88396	15.623	7.50162	74.643	36.0291	6.36637	4.72975	6.6	7.30145	3.94343	1.60851
3-241	23.25	13.7	0.7889	0.2006	0.0457	1.7	917	1007	1998	23.5038	25.8221	0.910221	11.0502	6.85504	49.3259	27.4115	4.71291	4.37122	6.14062	6.75302	4.00198	1.38207
3-242	23.25	13.7	0.8878	0.2603	0.0672	2.2	925	1073	2000	23.8375	34.2817	0.695341	12.7279	7.29621	58.1191	30.7072	5.27571	4.4729	6.46442	6.93673	3.7034	1.29291
3-243	23.25	13.7	0.6547	0.2201	0.0601	2.15	940	1058	2000	23.0075	26.4598	0.869528	13.882	5.94293	49.4673	30.9933	6.48982	2.66265	4.99732	5.74881	3.01748	1.23267
3-244	23.25	13.7	1.0332	0.2672	0.0756	2.23	952	1042	1999	32.8004	31.2817	1.04855	12.7412	7.83776	64.0821	31.4875	5.02639	5.19492	7.31376	7.4388	4.03879	1.5444
3-245	23.25	13.7	0.7921	0.2856	0.0613	2.2	984	1010	1998	25.5628	27.5692	0.927226	13.3489	6.47425	53.132	30.7114	5.26614	3.71476	5.72215	6.1732	3.23708	1.14716
3-246	23.25	13.7	1.5007	0.4775	0.1067	2.5	916	1059	1995	41.5516	57.5299	0.72226	19.0014	8.49545	99.0815	43.0981	8.19909	5.05494	7.45656	8.14278	3.94498	1.47775
3-247	23.25	13.7	0.8936	0.2832	0.0643	2.1	967	1015	2000	30.5276	28.5938	1.06763	13.7519	7.17453	59.1214	32.0028	5.79644	3.36622	6.00505	6.99176	3.59311	1.23843
3-248	23.25	13.7	1.3018	0.3924	0.0931	2.25	975	1020	2000	44.3956	46.1012	0.963004	17.988	7.98987	90.4968	40.6418	7.70787	4.42187	6.9812	7.67617	4.59535	1.65325
3-249	23.25	13.7	0.5201	0.1423	0.0306	1.4	960	1022	2000	17.5582	16.736	1.04913	8.87051	5.85692	34.2943	22.2762	3.58812	3.44301	5.08023	5.75187	3.64772	1.57471
3-250	23.25	13.7	0.7049	0.2169	0.0458	1.78	949	1028	1999	21.6297	24.0248	0.900306	11.8484	5.98611	45.6544	27.6896	5.13629	3.43862	5.17621	5.86989	3.58862	1.41982
3-251	23.25	13.7	1.1218	0.3812	0.0948	2.55	961	1029	2000	35.766	36.7183	0.974064	14.7432	7.66463	72.4843	34.589	6.1995	4.69795	6.94791	7.27618	4.33576	1.9137
3-252	23.25	13.7	0.8785	0.2508	0.0621	2.01	985	1006	2000	30.0257	26.0961	1.15058	13.5292	6.54604	56.1218	30.9124	5.79725	3.06088	5.24557	6.4764	4.05488	1.7146
3-253	23.25	13.7	1.1053	0.3632	0.0918	2.5	982	1011	1999	44.4135	33.3587	1.33139	16.7289	7.21046	77.7722	37.6824	7.08468	4.50099	6.38541	7.04774	4.0679	1.64759
3-254	23.25	13.7	1.2703	0.3951	0.0853	2.2	995	997	2000	46.468	34.1179	1.36199	15.97	8.03503	80.5859	37.2915	6.61957	4.65368	6.94828	7.75725	4.25593	1.63661
3-255	23.25	13.7	0.9468	0.2692	0.0538	1.7	994	989	1997	36.7993	30.2833	1.21517	15.3775	7.0868	67.0825	34.7011	7.09671	3.37649	5.65767	7.00106	4.03721	1.52779
3-256	23.25	13.7	0.7478	0.1956	0.0451	1.64	940	1049	1997	21.7996	28.0431	0.777361	12.2155	6.37439	49.8428	28.609	5.29543	3.48934	5.41507	6.24036	3.68974	1.69192
3-257	23.25	13.7	0.7041	0.1778	0.0447	1.75	964	1030	1997	22.773	21.688	1.05003	10.6638	6.39474	44.4609	25.9763	4.31349	3.76216	5.64398	6.24286	3.85457	1.62343
3-258	23.25	13.7	1.0353	0.3236	0.0864	2.55	972	1005	1997	36.2988	36.8227	0.98577	15.9725	7.23985	73.1215	36.0764	7.59491	3.73023	5.84452	7.17316	4.30904	1.83415
3-259	23.25	13.7	1.0609	0.3258	0.0766	2.15	976	1015	1998	35.8703	32.9942	1.08717	15.6306	7.11966	68.8645	35.3048	6.85404	3.50265	5.80835	6.93513	4.13346	1.59462
3-260	23.25	13.7	0.8329	0.2374	0.056	1.89	976	1022	2000	26.7585	25.444	1.05166	13.8954	6.15696	52.2025	31.3926	5.09265	3.09197	5.23674	5.91044	3.32106	1.15481
3-261	23.25	13.7	0.5912	0.188	0.0521	2.15	970	1014	1998	21.5092	20.1232	1.06888	12.2292	5.81732	41.6323	27.8394	5.13015	2.70596	4.77993	5.62938	2.78343	0.902557
3-262	23.25	13.7	0.4719	0.1223	0.0246	1.3	1012	986	2000	16.8319	13.1834	1.27675	9.13851	5.2527	30.0152	21.9029	4.3545	2.50551	4.31088	5.20289	3.05471	1.19027
3-263	23.25	13.7	0.6918	0.1722	0.0433	1.65	983	993	1999	22.9609	19.3551	1.1863	10.6922	6.34293	42.3161	25.6773	4.62436	3.02918	5.0356	6.25309	3.8369	1.53673
3-264	23.25	13.7	1.0196	0.3514	0.0605	2.15	970	990	1996	34.8644	35.7494	0.975244	14.807	7.38999	70.6138	34.3591	6.5669	4.68972	6.43026	7.25343	4.17935	1.7713
3-265	23.25	13.7	1.1076	0.3807	0.0675	2	1004	989	1999	39.6796	30.0321	1.32124	14.3141	7.48929	69.7116	33.7963	6.84928	4.33402	6.39982	7.41589	4.44658	2.08972
3-266	23.25	13.7	0.844	0.2902	0.045	1.65	948	1053	1999	23.0671	29.9906	0.769145	12.9664	6.5972	53.0578	30.1769	6.33407	3.40832	5.50018	6.58325	3.64449	1.30381
3-267	23.25	13.7	0.5761	0.1581	0.0249	1.35	962	1020	1998	18.0966	19.2022	0.942422	10.3066	6.00613	37.2988	24.5164	4.52974	2.68427	4.67022	5.86105	3.41367	1.20705
3-268	23.25	13.7	0.5311	0.1654	0.0298	1.35	982	1013	2000	17.6035	15.3446	1.14721	9.75342	5.53595	32.9481	23.1243	4.53046	2.5176	4.40845	5.47888	3.19977	1.16782
3-269	23.25	13.7	0.8018	0.2549	0.0383	1.35	999	981	1995	33.9036	18.4803	1.83458	12.7966	6.58445	52.384	29.914	6.09757	3.15068	5.25341	6.541	3.78609	1.47551
3-270	23.25	13.7	1.0523	0.3553	0.075	2.05	1037	954	2001	43.4524	28.3988	1.53008	14.8549	7.39619	71.8512	34.9325	5.90482	5.19744	6.91238	7.11356	3.89169	1.55349
3-271	23.25	13.7	0.7676	0.2322	0.0419	1.5	975	989	2000	22.3453	23.0515	0.969365	11.4425	6.34378	45.3968	27.116	5.00611	3.16303	5.22382	6.22764	3.73219	1.24586
3-272	23.25	13.7	1.1812	0.4282	0.0784	2.14	970	1018	1999	39.2669	33.1048	1.18614	14.8402	7.6029	72.3717	34.8142	5.85445	4.89401	6.92364	7.38551	4.03055	1.402
3-273	23.25	13.7	0.6612	0.2386	0.0354	1.55	1000	979	1994	24.5261	18.2303	1.34535	11.2051	5.99657	42.7564	26.5291	5.14874	3.53973	5.12292	5.85236	3.36264	1.26763
3-274	23.25	13.7	0.7524	0.2468	0.0539	1.85	959	1031	2000	22.9909	28.2123	0.814923	13.5615	5.9768	51.2032	30.5595	5.74328	3.33766	5.16802	5.86869	3.40599	1.26932
3-275	23.25	13.7	0.7541	0.221	0.0428	1.55	963	1033	1999	21.5041	27.7264	0.775583	13.1845	6.18331	49.2306	29.8886	6.33514	2.85227	4.94672	6.14947	3.34475	1.10863
3-276	23.25	13.7	0.6619	0.1906	0.0423	1.8	950	1037	2000	21.35	25.1283	0.849639	12.134	6.05664	46.4782	27.9866	5.34504	3.04121	5.02639	5.91912	3.7091	1.42061
3-277	23.25	13.7	1.0535	0.3199	0.0688	2	988	981	1999	37.901	34.4505	1.10016	15.4686	7.57478	72.3515	35.4268	6.75204	3.97505	6.28269	7.40267	4.21051	1.52674
3-278	23.25	13.7	0.8974	0.2741	0.0526	1.85	999	986	1999	32.9586	25.3896	1.29811	12.7602	7.04794	58.3481	30.4055	5.59536	3.99169	5.9894	6.99099	4.12111	1.80508
3-279	23.25	13.7	0.9022	0.2761	0.0688	2.35	971	1006	1998	33.9632	33.446	1.01547	14.8307	7.004	67.4092	34.2931	5.79139	4.80337	6.37013	6.71057	3.84583	1.53039
3-280	23.25	13.7	0.5422	0.196	0.0398	1.95	986	1000	1989	17.9685	16.0892	1.1168	10.4191	5.27065	34.0578	24.2172	4.08951	2.99107	4.64883	5.03747	2.68363	1.08748
3-281	23.25	13.7	0.6008	0.1935	0.0283	1.4	1151	848	1998	23.0384	12.8452	1.79354	9.78998	5.90557	35.8836	23.9638	5.00757	2.42111	4.50604	5.89624	3.85531	1.35728
3-282	23.25	13.7	0.5819	0.1636	0.0401	1.9	964	1015	1994	16.9707	21.2563	0.798383	10.58	5.62886	38.2271	24.9835	4.39599	3.09365	4.82043	5.53991	3.25566	1.39418
3-283	23.25	13.7	1.0741	0.3708	0.0703	1.9	962	1023	1998	32.907	36.2089	0.90881	15.1875	7.22759	69.1159	34.7785	6.70529	4.14901	6.3047	7.10205	4.04383	1.4981
3-284	23.25	13.7	1.0941	0.3687	0.0804	2.4	959	1017	2001	41.1986	34.4087	1.19733	16.7205	7.16011	75.6073	37.5862	7.63289	4.0671	6.24433	7.07833	3.78072	1.55775
3-285	23.25	13.7	0.7013	0.1769	0.0425	1.75	976	1004	1998	22.8618	22.6558	1.00909	10.7375	6.55915	45.5176	26.4029	4.42923	4.11331	5.87249	6.37512	3.76367	1.24684
3-286	23.25	13.7	0.8018	0.2561	0.0667	2.35	1009	990	1996	32.2564	26.7692	1.20498	14.2988	6.46375	59.0256	32.4573	6.42731	3.91613	5.63716	6.33744	3.56434	1.358
3-287	23.25	13.7	0.5218	0.1524	0.0318	1.5	1050	950	2001	20.4237	14.526	1.40601	9.61234	5.73697	34.9498	23.4475	4.16695	3.35877	4.92076	5.56011	3.20327	1.09624
3-288	23.25	13.7	1.1955	0.4291	0.0781	2.1	1001	982	1999	46.2823	35.5228	1.30289	16.3985	7.63934	81.805	37.6958	6.4692	4.99608	6.94636	7.38114	4.37301	1.67662
3-289	23.25	13.7	1.0626	0.3497	0.0822	2.4	974	1013	2000	35.9517	36.9087	0.974072	16.4312	6.97485	72.8604	36.7591	7.18864	4.01083	6.0876	6.79116	3.93568	1.55601
3-290	23.25	13.7	0.9401	0.2891	0.0618	2	956	1033	1999	33.8199	32.6392	1.03618	15.1649	6.73864	66.4591	34.6441	6.95313	4.44678	5.95774	6.61311	3.82367	1.33209
3-291	23.25	13.7	1.1845	0.4034	0.0806	2.2	983	1009	2000	41.3123	34.8662	1.18488	16.9087	7.24827	76.1785	37.8315	7.4652	4.08495	6.21387	6.89525	3.99562	1.52785
3-292	23.25	13.7	1.1411	0.3632	0.0783	2.45	931	1035	2000	37.1005	37.2202	0.996783	15.6362	7.52626	74.3208	35.883	5.79322	4.26659	6.61717	7.32999	4.07997	1.43477
3-293	23.25	13.7	0.8035	0.2557	0.0561	2.1	984	957	1998	28.2994	20.7127	1.36629	10.8618	6.92551	49.0121	27.1426	4.49135	4.38673	6.14595	6.73696	3.93707	1.57075
3-294	23.25	13.7	1.2736	0.4629	0.0639	1.8	1014	986	2004	49.8114	29.957	1.66276	17.288	7.40639	79.7684	38.991	7.94382	4.1286	6.1736	7.29269	3.96536	1.45883
3-295	23.25	13.7	0.8373	0.2817	0.0449	1.65	960	1042	2000	25.6905	27.8266	0.923236	13.1011	6.64091	53.5171	30.243	5.29941	3.59115	5.67117	6.29612	3.50414	1.3396
3-296	23.25	13.7	0.8082	0.2936	0.0438	1.6	955	1040	2000	23.5584	26.8318	0.878003	13.0457	6.25743	50.3902	29.734	5.75967	3.0517	5.13426	6.18651	3.60274	1.27729
3-297	23.25	13.7	0.8626	0.2932	0.0489	1.8	1002	994	2000	35.6328	22.1669	1.60748	14.1057	6.71084	57.7997	32.4669	5.94554	3.69457	5.71988	6.43417	3.21647	1.08183
3-298	23.25	13.7	1.1446	0.4396	0.0649	1.9	964	1018	1997	41.1226	31.0539	1.32423	15.1664	7.55277	72.1765	35.472	6.11964	5.05478	6.93576	7.21245	3.68262	1.27122
3-299	23.25	13.7	0.4876	0.1779	0.0295	1.5	1007	997	2001	18.2759	13.0806	1.39718	10.0391	5.04083	31.3565	23.363	4.52261	2.81147	4.342	4.97964	2.61335	0.944152
3-300	23.25	13.7	1.0678	0.3739	0.0671	2.1	966	1026	2000	34.2298	30.2518	1.13149	13.258	7.73873	64.4817	31.9229	5.44241	4.60713	6.76915	7.46587	4.15834	1.6213
4-301	40.12	16.5	1.0628	0.3464	0.1018	2.5	930	1064	2000	27.3128	33.4377	0.816828	12.8171	7.37355	60.7505	30.9035	5.60746	4.41787	6.43776	7.0993	4.16445	1.75146
4-302	40.12	16.5	1.4561	0.5873	0.1258	2.75	926	1058	2000	34.4339	40.4557	0.85115	14.5488	7.9802	74.8896	34.9992	5.79768	5.35956	7.26776	7.56113	4.02442	1.65062
4-303	40.12	16.5	0.9619	0.3972	0.0864	2.5	918	1066	1999	21.263	27.3493	0.777462	12.1275	5.87562	48.6123	28.1132	5.37855	3.54151	5.12679	5.76046	3.97416	2.21245
4-304	40.12	16.5	0.9989	0.3648	0.0739	2.15	971	1025	1999	27.0214	28.4068	0.951232	13.8145	6.37302	55.4282	31.3847	6.11291	3.39054	5.04666	6.23715	3.83607	1.59371
4-305	40.12	16.5	0.9576	0.3812	0.0748	2.4	966	1017	1999	24.9729	24.9274	1.00183	12.773	5.97808	49.9003	29.5045	5.02618	3.95277	5.42737	5.81408	3.44507	1.09975
4-306	40.12	16.5	0.9394	0.3612	0.0885	2.5	911	1075	1998	22.2683	28.9721	0.768613	12.0554	6.62134	51.2404	28.6094	5.22602	3.61862	5.72747	6.5194	3.88333	1.77689
4-307	40.12	16.5	1.1977	0.4584	0.0947	2	1023	959	1997	39.9625	24.2535	1.6477	14.2758	7.16549	64.216	33.259	5.97442	4.15549	6.14212	6.90999	3.82582	1.46257
4-308	40.12	16.5	0.8641	0.3043	0.0756	2.2	979	1015	2000	24.8341	24.3001	1.02197	11.6618	6.60635	49.1342	27.8816	4.79884	3.55931	5.42874	6.53662	4.01815	1.71399
4-309	40.12	16.5	1.6548	0.6755	0.1431	2.95	1021	972	2000	46.8488	33.844	1.38426	17.0481	7.42298	80.6928	38.5105	7.69724	4.47694	6.42472	7.24461	4.13741	1.67743
4-310	40.12	16.5	0.6143	0.2104	0.0503	2.1	947	1052	2001	17.2038	18.362	0.936921	9.62483	5.66357	35.5658	23.5075	3.69112	3.88408	5.22633	5.42202	3.02736	1.21094
4-311	40.12	16.5	1.205	0.4469	0.1178	3.1	962	1029	1999	33.6373	30.6815	1.09634	14.1126	6.82482	64.3188	32.7491	5.8779	4.25208	6.15686	6.58004	4.22956	2.00074
4-312	40.12	16.5	0.9329	0.3267	0.0714	2.3	919	1072	1997	19.7077	30.3399	0.649566	10.9837	6.8355	50.0476	27.3045	4.30013	4.03677	5.86588	6.73527	4.36864	2.10814
4-313	40.12	16.5	1.6128	0.6623	0.1301	2.85	933	1061	1998	44.4873	50.7039	0.877395	18.2187	8.31659	95.1912	41.623	6.80469	5.60105	7.534	7.70292	4.12502	1.64953
4-314	40.12	16.5	1.7031	0.6024	0.1437	3.05	952	1033	1999	43.0284	44.9661	0.956907	16.3301	8.36781	87.9945	38.2089	7.17709	4.83136	7.30398	8.16676	4.89726	1.79886
4-315	40.12	16.5	1.1382	0.3483	0.1071	3	961	1025	1998	33.8153	34.1503	0.99019	13.9264	7.55852	67.9656	32.9891	6.25993	4.07934	6.42306	7.38425	4.61938	1.91116
4-316	40.12	16.5	1.1243	0.3703	0.101	2.5	993	998	2000	35.3896	28.292	1.25087	12.8522	7.70161	63.6815	31.4959	5.39152	4.8194	6.81742	7.38912	4.25012	1.66574
4-317	40.12	16.5	1.3754	0.5313	0.1258	2.85	944	1040	1997	33.4241	36.2469	0.922122	15.9114	6.82798	69.671	35.9253	5.43373	4.55457	6.17493	6.60795	3.40969	1.45693
4-318	40.12	16.5	1.3769	0.5311	0.1306	3.1	940	1035	1995	37.7263	35.9358	1.04983	14.386	7.85883	73.6621	34.3396	5.81915	5.00194	7.0447	7.58907	4.52265	1.88814
4-319	40.12	16.5	1.2303	0.4302	0.1638	3.55	957	1026	1998	32.9546	34.0963	0.966515	14.7114	7.15708	67.0509	33.8664	7.12769	4.04295	6.01217	7.13957	4.26768	1.63414
4-320	40.12	16.5	1.2393	0.4571	0.147	3.3	997	1001	1999	33.952	28.4247	1.19446	13.1181	6.73625	62.3767	31.1572	5.48994	4.31529	6.04038	6.67458	4.77277	2.64618
4-321	40.12	16.5	0.9704	0.2698	0.0732	2.5	902	1101	2006	22.3666	32.9935	0.677911	12.2198	7.10935	55.3601	29.7301	4.66187	4.53161	6.36024	6.71432	3.77835	1.53897
4-322	40.12	16.5	1.5489	0.6019	0.1305	3.15	962	1030	2000	40.7257	39.4324	1.0328	16.3066	7.87813	80.1582	37.6152	6.18837	5.17187	7.16283	7.19561	3.65835	1.67267
4-323	40.12	16.5	1.4112	0.4735	0.1103	2.85	927	1057	1999	34.4884	44.0945	0.782148	16.0419	7.42135	78.583	36.7909	7.11458	4.22508	6.60903	7.21185	4.72913	2.20554
4-324	40.12	16.5	1.0306	0.3128	0.0773	2.25	955	1047	2000	27.0866	30.8249	0.878725	12.5328	7.08581	57.9114	30.1832	5.10712	4.52598	6.4284	6.78364	4.01702	1.74642
4-325	40.12	16.5	0.8968	0.4174	0.0936	3.1	980	1007	1999	39.0052	36.5747	1.06645	15.3733	7.15668	75.5799	35.5204	5.40372	4.79951	6.63154	6.86449	4.51431	2.39732
4-326	40.12	16.5	0.9268	0.3782	0.0998	3.2	913	1037	1999	21.8756	26.1627	0.836136	11.0907	6.22399	48.0382	26.8421	4.35308	4.07367	5.60706	6.09062	4.21341	2.22421
4-327	40.12	16.5	1.0318	0.5041	0.089	3	923	1059	1999	21.6043	30.1417	0.716759	12.2466	6.15051	51.746	29.0287	5.18643	4.16484	5.59104	5.96575	4.0517	1.8714
4-328	40.12	16.5	0.9658	0.3043	0.0857	3	989	1003	1998	37.5454	27.7126	1.35481	14.644	7.05643	65.258	33.653	6.20174	4.08885	6.10419	6.85114	3.90723	1.56548
4-329	40.12	16.5	0.8472	0.2493	0.0746	2.5	958	1032	2000	27.2788	28.6461	0.952271	12.705	6.7503	55.9249	29.9663	5.60927	4.1885	6.03064	6.6014	3.93175	1.72843
4-330	40.12	16.5	1.5772	0.5129	0.1507	3.1	957	1020	1997	43.1413	38.249	1.12791	14.5195	8.26039	81.3904	35.3315	6.29421	5.44417	7.63008	7.95604	5.11369	2.37082
4-331	40.12	16.5	1.9826	0.8065	0.1728	3.43	949	1049	2000	44.6976	49.5909	0.901325	16.6279	8.6573	94.2885	39.3862	6.9089	5.79036	7.71225	8.31192	5.11008	1.67833
4-332	40.12	16.5	1.9386	0.6662	0.1524	2.91	930	1061	2000	41.8333	54.7921	0.763491	17.4556	8.71416	96.6254	40.7953	7.35752	5.43608	7.80192	8.31574	4.47667	2.05832
4-333	40.12	16.5	1.0423	0.3197	0.0827	2.25	978	1020	1999	31.8077	28.2468	1.12606	12.1461	7.6972	60.0544	30.2768	4.81591	4.91314	6.85229	7.28334	4.11283	1.75973
4-334	40.12	16.5	1.3276	0.5048	0.1139	2.7	983	1005	2000	34.9127	32.2878	1.0813	12.8728	8.09493	67.2005	31.9722	4.83372	5.5284	7.38214	7.62142	4.17065	1.71266
4-335	40.12	16.5	1.6835	0.6483	0.1468	3.2	976	1020	1999	44.3174	38.5858	1.14854	16.4576	7.75134	82.9032	38.0805	5.47216	5.66795	7.39241	7.09387	3.8648	1.66565
4-336	40.12	16.5	1.7573	0.7182	0.1453	3.05	944	1046	2000	42.1566	42.5949	0.989711	15.2774	8.25408	84.7515	36.5127	6.88245	5.64157	7.47157	8.18705	4.95438	2.23493
4-337	40.12	16.5	1.6167	0.5756	0.1657	3.3	941	1042	1999	41.6133	41.8959	0.993255	15.62	8.18174	83.5092	36.9309	6.52136	5.24389	7.32496	7.90869	4.55531	2.07664
4-338	40.12	16.5	0.6796	0.2017	0.0503	2.1	898	1023	1997	23.0108	21.234	1.08368	11.0568	6.23072	44.2448	26.4913	4.59409	3.91947	5.51353	6.01033	3.39649	1.3844
4-339	40.12	16.5	0.5399	0.1806	0.0428	1.95	899	1084	1997	13.1401	25.2227	0.520962	11.1832	5.13913	38.3628	25.8406	4.9262	3.02028	4.51399	5.04103	3.49757	1.53501
4-340	40.12	16.5	1.5838	0.6456	0.1339	2.8	949	1030	1997	39.0639	36.0003	1.0851	14.6582	8.05071	75.0642	34.7586	6.325	4.53194	6.93644	7.71818	4.72519	1.90031
4-341	40.12	16.5	1.9578	0.8172	0.1372	2.65	924	1069	1999	41.3241	48.7979	0.846842	17.6005	7.7371	90.122	40.256	7.89381	5.39794	7.2233	7.58337	4.16259	1.80366
4-342	40.12	16.5	1.2694	0.5005	0.1234	2.8	942	1033	2000	28.8966	33.1259	0.872324	14.5277	6.39238	62.0225	33.0251	6.2106	4.10564	5.79238	6.27496	4.06555	1.652
4-343	40.12	16.5	0.9631	0.3326	0.103	2.95	954	1030	1999	30.8642	26.6726	1.15715	13.1425	6.75986	57.5368	30.8658	5.09273	3.93296	5.84985	6.56719	4.02478	1.68523
4-344	40.12	16.5	1.7368	0.6595	0.1612	3.8	969	1030	2000	48.2309	38.7557	1.24449	17.3507	7.88757	86.9866	39.6088	7.57358	4.64491	7.03775	7.58497	4.15589	1.65588
4-345	40.12	16.5	0.9554	0.3757	0.1092	3.5	975	1012	1998	31.4471	19.992	1.57298	13.3047	6.09662	51.4391	30.4303	4.92939	3.97983	5.64131	5.78406	3.07492	1.30278
4-346	40.12	16.5	1.5403	0.6537	0.1305	3.05	940	1050	1998	33.8613	37.7564	0.896837	13.3621	7.48998	71.6177	32.781	4.96403	5.18141	6.83376	7.18737	5.13192	3.31808
4-347	40.12	16.5	1.4845	0.5776	0.1416	3	927	1068	1998	35.8659	39.4244	0.909738	14.7195	7.97117	75.2903	35.0069	6.42507	4.333	7.00004	7.78738	4.5931	1.90374
4-348	40.12	16.5	1.1106	0.3823	0.1122	3.25	973	1009	2000	34.5935	28.5406	1.21208	14.6999	6.57265	63.1341	33.5047	5.75502	3.81719	5.91432	6.40274	3.84591	1.59472
4-349	40.12	16.5	1.5949	0.6869	0.123	2.9	954	1036	1999	38.3472	39.9067	0.96092	15.384	7.58981	78.2539	36.1988	6.56127	5.30165	6.95655	7.32912	4.4798	1.98649
4-350	40.12	16.5	1.7453	0.7032	0.1496	3.3	913	1081	2000	36.7283	46.1489	0.795867	16.7326	7.82203	82.8772	38.6004	6.48389	5.32721	7.16692	7.17865	3.87179	1.43442
4-351	40.12	16.5	1.1364	0.4374	0.1232	3.15	924	1066	1997	26.11	34.1095	0.765476	13.4609	7.07235	60.2195	31.4226	6.10454	4.03056	5.9362	6.8416	3.99222	1.72262
4-352	40.12	16.5	1.4538	0.515	0.1325	3	962	1024	1998	41.3441	35.733	1.15703	15.4902	8.00312	77.0771	36.0609	5.87852	4.52403	6.92021	7.56247	4.40668	1.77705
4-353	40.12	16.5	1.5798	0.6795	0.1278	2.9	918	1075	2000	36.6214	39.3116	0.931567	15.5949	7.44662	75.933	36.3502	5.32564	5.52562	7.06178	6.94986	3.83842	1.4707
4-354	40.12	16.5	1.3233	0.5762	0.1093	2.95	993	998	1999	33.112	27.116	1.22112	12.2095	6.96519	60.228	29.8599	5.34168	4.47857	6.23228	6.91711	4.97739	2.65093
4-355	40.12	16.5	1.004	0.374	0.0976	2.65	956	1016	1999	28.246	26.2527	1.07593	11.6506	7.06446	54.4988	28.5609	5.46998	4.11452	5.96193	7.01666	4.44101	2.18849
4-356	40.12	16.5	0.9076	0.3676	0.0936	2.8	957	1030	1996	25.3177	24.1035	1.05038	12.7124	5.9949	49.4212	29.1915	5.7142	3.43828	5.21089	5.87053	3.65319	1.59113
4-357	40.12	16.5	1.5964	0.6169	0.1483	3.3	937	1056	2000	32.8499	44.884	0.731885	15.8512	7.26428	77.734	36.6039	7.48968	4.93164	6.86907	7.1753	4.12427	2.13526
4-358	40.12	16.5	1.0814	0.3487	0.1138	2.95	903	1085	1998	26.7566	35.1357	0.761521	11.8029	7.88269	61.8923	30.1005	5.04575	5.21526	7.18043	7.58861	4.54187	2.06008
4-359	40.12	16.5	0.6816	0.2572	0.0605	2.3	943	1039	1998	18.6997	15.9839	1.16991	10.6755	5.18045	34.6837	24.5915	3.62433	3.19887	4.73674	4.79659	2.58177	1.03598
4-360	40.12	16.5	1.4548	0.6313	0.1153	3.05	922	1065	2000	32.4434	33.7879	0.960209	13.9761	7.50012	66.2313	33.1115	5.22008	4.8	6.93918	7.05511	3.8109	1.4055
4-361	40.12	16.5	1.4418	0.503	0.1328	3.2	955	1025	1999	39.5056	39.5699	0.998376	16.3366	7.38193	79.0755	37.3183	6.1834	4.60202	6.81864	7.26102	4.22673	1.67866
4-362	40.12	16.5	0.8462	0.2801	0.0821	2.75	1021	970	2001	37.3155	19.3066	1.93279	13.7209	6.57595	56.622	31.7739	6.45569	3.36346	5.41492	6.42107	3.79654	1.49773
4-363	40.12	16.5	1.2596	0.4833	0.1058	2.65	913	1075	1997	29.3342	39.7276	0.738384	14.3121	7.61921	69.0618	33.8495	5.67476	4.72396	6.75219	7.16443	4.08813	1.66773
4-364	40.12	16.5	0.8668	0.3401	0.083	2.75	914	1047	2001	19.485	23.5572	0.827136	11.581	5.85868	43.0422	27.1362	4.25603	3.72375	5.2395	5.70372	2.89362	1.02756
4-365	40.12	16.5	1.2971	0.5248	0.1243	3.1	1063	929	1995	45.3239	22.9306	1.97656	15.7902	6.70748	68.2545	35.6727	6.18185	3.88804	5.91551	6.53712	3.98958	1.60921
4-366	40.12	16.5	1.1296	0.4601	0.0922	2.75	985	1014	2002	29.0244	28.9315	1.00321	13.1569	6.65952	57.9559	30.8425	5.53249	4.21712	5.88865	6.51507	4.24314	1.51584
4-367	40.12	16.5	0.9448	0.3516	0.0928	3.15	974	1014	2000	26.8378	28.1902	0.952024	14.1699	6.10379	55.028	31.8681	5.91592	3.32279	5.47734	5.93564	3.47234	1.47554
4-368	40.12	16.5	1.3476	0.5282	0.1268	3.05	961	1030	2001	31.4027	39.7708	0.78959	15.1666	7.15471	71.1735	35.2596	5.9074	5.16276	6.65554	6.65672	3.72965	1.4794
4-369	40.12	16.5	0.7348	0.2475	0.0754	2.7	940	950	1995	25.2702	22.0006	1.14862	12.4134	6.16079	47.2708	28.59	5.03362	3.12086	5.02551	5.97746	3.45487	1.34446
4-370	40.12	16.5	0.9659	0.3627	0.0968	2.9	972	1022	1998	28.6872	25.9271	1.10646	12.6246	6.87938	54.6144	29.7093	5.19502	3.88135	5.9448	6.57394	3.94844	1.61213
4-371	40.12	16.5	1.1426	0.4754	0.0946	2.75	994	1000	2000	27.2713	30.2492	0.901554	13.6023	6.55276	57.5205	31.3797	5.47492	3.78609	5.71676	6.52317	3.76909	1.63492
4-372	40.12	16.5	1.5648	0.6568	0.1308	3	979	1006	1999	38.6203	36.6987	1.05236	16.061	7.24727	75.3189	36.5214	6.44849	4.66032	6.47304	7.01934	3.97995	1.70794
4-373	40.12	16.5	1.2268	0.4859	0.1139	3.2	940	1047	1998	31.8986	35.5507	0.897272	14.3874	7.32518	67.4493	33.6927	5.80532	4.67317	6.56801	7.07957	4.01345	1.47844
4-374	40.12	16.5	1.2842	0.4771	0.1312	3.65	964	1017	1998	30.1167	38.5734	0.780762	15.3468	6.8734	68.6901	34.8219	6.42265	4.08869	5.89487	6.78439	4.13299	1.9132
4-375	40.12	16.5	1.3482	0.4688	0.1058	2.75	995	986	1997	42.7284	32.5564	1.31244	15.7346	7.43678	75.2848	36.378	6.11288	5.14493	6.8554	7.05663	3.66968	1.59504
4-376	40.12	16.5	0.8566	0.3168	0.0902	3.34	1006	981	2000	28.2441	22.1252	1.27656	12.9171	5.86535	50.3693	29.4627	5.98707	3.70946	5.12601	5.81996	3.66115	1.721
4-377	40.12	16.5	1.2557	0.4729	0.1233	3.15	1026	954	1997	38.9687	30.2843	1.28676	14.4468	7.57705	69.253	33.8298	5.81482	4.2364	6.42049	7.34269	4.22368	1.75039
4-378	40.12	16.5	0.9928	0.4691	0.0923	2.45	976	1007	1999	30.9634	26.7516	1.15744	12.4572	7.10753	57.7151	30.0557	4.97666	4.54168	6.46352	6.87042	3.91642	1.63837
4-379	40.12	16.5	1.2238	0.4482	0.1036	3.1	954	1027	1995	31.4287	37.7486	0.83258	15.516	6.94467	69.1773	35.2235	7.51749	3.81416	6.03233	6.89059	4.0887	1.60355
4-380	40.12	16.5	1.3306	0.5142	0.1113	2.9	934	1038	1998	32.0624	34.375	0.932725	15.1309	6.59417	66.4374	34.6046	4.83434	4.77275	6.2046	6.32834	3.71799	1.49642
4-381	40.12	16.5	1.6493	0.6297	0.1423	3.3	965	1005	2000	40.3348	35.9189	1.12294	16.1028	7.22902	76.2537	36.6682	6.38474	4.70811	6.50702	7.0293	4.16705	1.80737
4-382	40.12	16.5	1.2833	0.5342	0.1067	2.98	972	1012	2000	35.2134	25.8101	1.36433	13.6929	6.99876	61.0236	32.0376	5.63461	4.40741	6.08958	6.78027	3.81619	1.47758
4-383	40.12	16.5	0.9063	0.2952	0.0848	3	1012	977	2000	33.7431	22.9323	1.47142	12.9572	6.8325	56.6754	30.4941	5.15049	4.12636	6.06275	6.61625	3.74963	1.51104
4-384	40.12	16.5	0.9423	0.2936	0.0899	2.8	963	1020	1997	26.8821	25.1914	1.06711	11.8603	6.85821	52.0735	28.4868	4.92793	3.98067	6.07105	6.59909	3.82941	1.84837
4-385	40.12	16.5	0.7391	0.2642	0.0741	3.18	1014	980	1998	26.4993	18.5615	1.42764	12.8832	5.43179	45.0608	28.9468	5.50758	3.51194	4.8169	5.27465	3.03631	1.26515
4-386	40.12	16.5	1.2021	0.4756	0.1099	2.95	1004	983	1999	36.3256	26.1062	1.39146	14.0535	6.96377	62.4317	32.6139	6.14841	4.17141	5.95109	6.71778	3.97982	1.51628
4-387	40.12	16.5	1.5636	0.6412	0.1345	3.15	977	1013	1999	43.3005	32.7149	1.32357	16.2075	7.19759	76.0154	36.7876	7.25284	4.26303	6.42031	7.03295	4.31231	1.64628
4-388	40.12	16.5	1.5128	0.6088	0.1448	3.4	976	1014	1999	40.7991	36.3933	1.12106	16.4005	7.32961	77.1924	37.2332	6.66678	4.48548	6.56738	7.08748	4.02316	1.64576
4-389	40.12	16.5	1.3826	0.4998	0.1257	3.2	989	989	1999	40.9256	32.9423	1.24234	15.7422	7.4748	73.8679	36.0592	6.88722	4.36645	6.58634	7.12816	3.95239	1.5777
4-390	40.12	16.5	1.214	0.5219	0.108	3.1	952	1039	2000	28.1774	30.7642	0.915918	13.4045	6.44277	58.9416	31.4367	4.68488	4.84097	6.19091	6.25593	3.75264	1.5265
4-391	40.12	16.5	1.2992	0.5213	0.1399	3.05	969	1015	1999	38.1348	28.0496	1.35955	14.3759	7.27495	66.1844	33.6117	6.23196	4.41759	6.47219	6.96436	3.86056	1.57365
4-392	40.12	16.5	0.9178	0.3496	0.0846	2.5	911	987	1991	23.2609	25.8324	0.900454	11.4584	6.60779	49.0933	27.6581	5.11619	3.98687	5.73105	6.49675	3.89205	1.45684
4-393	40.12	16.5	1.0266	0.3978	0.115	3.65	952	1043	1999	27.4582	30.156	0.910538	13.744	6.33209	57.6142	31.6588	5.36704	4.449	5.81864	6.15538	3.6079	1.41617
4-394	40.12	16.5	1.6382	0.6375	0.126	3.1	952	1036	1999	37.3924	40.8403	0.915576	15.8745	7.62518	78.2327	36.6628	6.0085	4.88687	6.85714	7.4083	4.22406	1.642
4-395	40.12	16.5	1.1012	0.4396	0.0912	2.6	943	1056	2000	26.0034	29.861	0.870815	12.9524	6.55537	55.8644	30.3581	5.14857	4.19034	5.90588	6.3103	3.7914	1.58177
4-396	40.12	16.5	1.0601	0.4012	0.0812	2.4	937	1055	2001	25.5369	29.1192	0.876979	12.5262	6.92592	54.6562	29.7758	5.12949	4.21131	6.16805	6.70426	3.68709	1.30591
4-397	40.12	16.5	1.1038	0.4133	0.0963	2.8	970	1022	2000	31.1976	27.991	1.11456	13.3454	6.84897	59.1886	31.4132	5.98541	4.23451	6.19266	6.74117	3.79344	1.52586
4-398	40.12	16.5	0.9443	0.3528	0.0768	2.6	1003	983	1996	30.3908	19.0869	1.59223	13.1355	5.91783	49.4776	29.9838	6.12772	3.45549	4.83045	5.78863	3.46824	1.34947
4-399	40.12	16.5	0.887	0.3308	0.0726	2.35	982	1017	2000	19.1658	31.7144	0.604327	13.3924	5.79959	50.8802	30.5013	5.06902	3.84344	5.31509	5.55518	3.32722	1.39832
4-400	40.12	16.5	1.6162	0.6349	0.1368	2.75	933	1050	1997	36.0393	41.4988	0.868442	16.0049	7.46068	77.538	36.7654	6.57	4.90914	6.64787	7.08843	4.276	1.81035
5-401	42.36	18.1	1.1864	0.3916	0.0647	1.8	949	1049	2000	34.5533	48.1444	0.717702	16.6792	7.54615	82.6977	38.325	6.46319	4.95237	6.73607	7.31725	4.29807	1.92317
5-402	42.36	18.1	1.0142	0.3449	0.063	1.85	953	1030	1999	28.424	39.8208	0.713798	14.7005	7.0868	68.2449	34.0822	6.47558	4.42669	6.37341	6.92391	4.15403	1.94281
5-403	42.36	18.1	1.1348	0.3758	0.0667	1.83	955	1039	1997	29.3173	39.721	0.73808	16.1296	7.10389	69.0383	36.5794	6.52442	4.12985	6.08276	6.7424	3.09036	1.26484
5-404	42.36	18.1	1.5083	0.5002	0.1108	2.4	1008	976	1992	48.5336	43.8228	1.1075	18.5266	7.81905	92.3564	41.5493	8.51297	4.23209	6.70866	7.66148	4.54039	1.87367
5-405	42.36	18.1	1.035	0.3449	0.083	2.1	1007	975	2000	37.5142	28.734	1.30557	15.1201	7.0722	66.2483	34.5153	6.59991	3.59018	5.89595	6.9497	3.73227	1.68433
5-406	42.36	18.1	0.9628	0.3062	0.0784	2.35	981	1010	2000	30.6227	35.1544	0.871094	14.2592	6.86148	65.7771	33.0192	6.45229	4.14995	5.85199	6.7256	4.72336	2.29347
5-407	42.36	18.1	0.8737	0.2517	0.0601	2.1	999	977	1992	36.1761	24.9437	1.45031	15.3383	6.72194	61.1198	34.5808	5.92827	3.37795	5.76814	6.41036	3.01441	1.17844
5-408	42.36	18.1	0.9547	0.3314	0.0768	2.4	992	979	1996	29.1899	27.605	1.05741	12.9424	6.55247	56.7949	30.3648	5.70115	4.34768	5.89593	6.41717	4.06324	1.77421
5-409	42.36	18.1	1.1863	0.3827	0.0853	2.1	1005	977	1995	38.61	36.133	1.06855	14.9892	8.13865	74.7429	36.0618	5.62846	4.77503	6.97067	7.63382	4.09825	1.6584
5-410	42.36	18.1	1.0328	0.3493	0.0783	2.3	1013	975	2000	32.9523	32.2486	1.02182	15.0571	6.70617	65.2009	34.1692	6.85851	4.09388	5.76385	6.52099	3.78906	1.58932
5-411	42.36	18.1	1.0217	0.3678	0.0737	2.2	989	986	1998	35.5209	31.8874	1.11395	14.7194	6.98068	67.4083	34.1672	5.74791	4.86702	6.47697	6.78331	3.81352	1.45656
5-412	42.36	18.1	1.5344	0.5251	0.1156	2.4	969	1026	2000	39.7984	57.3905	0.693467	18.5362	8.09099	97.189	42.123	7.79445	5.11758	7.13107	7.77218	4.74963	1.85263
5-413	42.36	18.1	1.2132	0.4135	0.0863	2.05	992	1001	2000	43.4314	48.3508	0.898256	17.7884	7.83693	91.7822	40.4314	7.39107	4.60448	6.78673	7.74136	4.78908	2.16004
5-414	42.36	18.1	0.7286	0.2069	0.0604	2.05	993	1001	1999	29.99	28.1975	1.06357	12.0054	7.34359	58.1875	29.7477	5.3724	4.43631	6.45766	7.16271	4.42476	1.98731
5-415	42.36	18.1	0.801	0.2546	0.0623	1.9	1001	985	1993	33.7982	33.1949	1.01817	14.0902	7.63278	66.993	33.6055	5.43176	4.66896	6.95774	7.20782	3.68312	1.57342
5-416	42.36	18.1	1.3221	0.4706	0.1178	2.75	1001	997	2000	49.4612	45.9061	1.07744	17.1135	8.37946	95.3673	39.9901	7.47004	5.41505	7.36564	8.11553	5.26775	2.22595
5-417	42.36	18.1	1.1632	0.3917	0.0928	2.2	971	1018	1998	41.9147	45.8065	0.915037	15.9663	8.39369	87.7212	37.7383	6.36258	4.79924	7.28285	8.14738	5.19724	2.61241
5-418	42.36	18.1	1.7684	0.6221	0.1306	2.6	975	1013	1989	56.3995	66.5904	0.846961	20.6768	8.98499	122.99	47.5591	8.88067	5.86869	7.9729	8.66751	5.44399	2.2164
5-419	42.36	18.1	0.8263	0.2347	0.0408	1.4	972	1022	2000	26.7953	31.6247	0.847289	13.8482	6.89424	58.4199	31.9907	5.83701	3.66284	5.80028	6.56437	3.36517	1.54163
5-420	42.36	18.1	0.7879	0.2575	0.0579	2	961	1033	2002	23.7552	30.2919	0.784211	13.0599	6.53407	54.0471	30.3715	5.42639	3.41878	5.37539	6.48478	3.98006	1.65252
5-421	42.36	18.1	0.9235	0.3105	0.0706	2.25	952	1029	1996	23.942	40.9689	0.584394	14.4955	6.93662	64.9108	33.5105	6.61717	3.88637	5.79074	6.83699	4.35055	1.71102
5-422	42.36	18.1	1.1218	0.3796	0.0822	2.3	968	1000	1987	39.4309	36.5353	1.07925	15.0773	7.51537	75.9662	35.3485	6.29479	4.51918	6.6171	7.42623	4.954	2.38888
5-423	42.36	18.1	1.1632	0.3621	0.0719	2	981	1014	2000	38.8005	36.6269	1.05934	16.6499	7.22148	75.4275	37.6217	7.26767	4.17055	6.35038	6.96299	3.77323	1.66763
5-424	42.36	18.1	0.7522	0.234	0.0463	1.65	971	1021	2000	22.0037	28.9113	0.761077	12.4244	6.55867	50.915	29.2994	5.44812	3.41615	5.49722	6.309	3.70134	1.58521
5-425	42.36	18.1	1.2991	0.4305	0.0959	2.4	1001	991	1999	42.549	39.7141	1.07138	16.494	7.98651	82.2631	37.852	6.35843	4.25047	6.91975	7.73409	4.33699	1.71875
5-426	42.36	18.1	1.5328	0.5188	0.1225	2.35	1041	959	1999	65.4145	37.5583	1.74168	17.9191	8.55148	102.973	41.8425	7.55289	5.93666	7.77241	8.26631	5.1306	2.40316
5-427	42.36	18.1	1.395	0.4772	0.1258	2.84	1000	993	2002	51.9992	45.4203	1.14485	18.5133	7.92777	97.4195	41.8162	7.65525	5.23177	7.10289	7.66585	4.71887	2.14004
5-428	42.36	18.1	0.9738	0.3082	0.0668	1.65	983	1008	1999	35.5097	34.648	1.02487	16.2908	6.86689	70.1577	36.6053	6.4593	4.21747	6.08476	6.48404	3.48058	1.45893
5-429	42.36	18.1	0.5312	0.1771	0.0406	1.73	943	1005	2000	18.6606	22.6953	0.822222	11.1663	5.77867	41.3558	26.1571	4.53909	3.16208	4.94893	5.59455	3.47196	1.64865
5-430	42.36	18.1	0.6644	0.2073	0.0523	1.85	970	1034	2000	22.0954	26.2101	0.843012	12.3231	6.26092	48.3054	28.8491	5.13255	3.51484	5.32402	6.1303	3.29691	1.24693
5-431	42.36	18.1	1.0956	0.3057	0.0747	2.25	1013	957	1997	35.8291	35.4141	1.01172	13.0303	8.5283	71.2433	33.7477	4.94498	6.5678	8.19786	7.60133	3.99035	1.67301
5-432	42.36	18.1	2.0028	0.683	0.137	2.45	1020	973	2000	69.3871	51.8605	1.33796	19.8106	9.66785	121.248	45.8867	8.60771	5.71783	8.36604	9.30581	5.2563	2.09577
5-433	42.36	18.1	0.8021	0.2233	0.0623	1.9	1016	983	1998	28.2103	25.5185	1.10548	11.5437	7.21523	53.7288	28.6501	4.72714	4.85291	6.48603	6.90187	3.87383	1.33261
5-434	42.36	18.1	1.9256	0.6985	0.1528	2.9	953	1039	1999	49.1793	65.7898	0.747521	18.5931	9.46249	114.969	43.665	8.07869	5.28087	8.11151	9.22986	6.084	2.83288
5-435	42.36	18.1	1.1544	0.3618	0.1002	2.65	1023	959	2000	47.5734	34.8504	1.36507	16.6475	8.09489	82.4238	38.3489	6.78387	4.51864	7.18601	7.51562	4.08912	1.65974
5-436	42.36	18.1	0.5998	0.1648	0.0433	1.9	970	997	1997	19.3071	24.2098	0.79749	10.8244	6.21331	43.5169	26.1297	4.87639	3.80499	5.46158	6.13488	3.66339	1.24775
5-437	42.36	18.1	2.0016	0.6184	0.1606	3	997	997	1998	65.1976	61.7091	1.05653	20.7365	9.63042	126.907	47.4592	8.45012	5.59981	8.59646	9.25223	5.20916	2.06525
5-438	42.36	18.1	0.9108	0.2994	0.0735	2.1	1031	954	1998	31.8791	28.038	1.137	12.7493	7.23853	59.9171	31.0751	5.13159	4.54433	6.51831	6.89198	4.20713	1.90101
5-439	42.36	18.1	1.3577	0.4002	0.1118	2.4	965	1022	1998	45.1465	50.6359	0.891591	16.7361	9.11171	95.7824	39.6972	6.11703	5.43413	8.14607	8.57373	4.94692	1.90555
5-440	42.36	18.1	0.9515	0.2984	0.0701	2.03	958	1019	1996	31.0192	34.5937	0.896672	14.051	6.86745	65.6128	32.8353	6.90608	3.37176	5.50422	6.85233	5.30058	3.07507
5-441	42.36	18.1	2.2406	0.7953	0.1512	2.55	1009	990	2000	68.7664	67.3109	1.02162	21.9645	9.26219	136.077	49.9356	7.54481	6.70633	8.78928	8.9818	5.12245	2.15313
5-442	42.36	18.1	2.7817	1.0168	0.1932	2.85	1030	945	1998	77.7919	70.8968	1.09725	21.8051	10.231	148.689	50.9575	8.166	7.49858	9.66615	9.77871	5.7852	2.51288
5-443	42.36	18.1	1.0153	0.2918	0.071	1.9	983	1011	2004	27.7728	29.1113	0.954021	12.7372	7.01374	56.8841	30.4694	5.71265	4.13282	6.06808	6.83181	3.87493	1.55666
5-444	42.36	18.1	0.8297	0.2395	0.0497	1.55	930	1047	1996	23.6983	42.0325	0.56381	15.3851	6.77801	65.7308	35.3372	6.43865	4.17147	5.93057	6.56895	3.55948	1.45335
5-445	42.36	18.1	1.0632	0.2972	0.065	1.75	1034	958	2000	50.6328	23.7304	2.13367	16.5071	6.99256	74.3632	37.648	7.37044	4.2244	5.73398	6.87252	3.9736	1.7315
5-446	42.36	18.1	0.8541	0.2662	0.0785	2	939	1048	1998	24.7905	32.6234	0.759898	11.4912	7.75373	57.4139	29.3578	4.47583	4.73668	6.88546	7.54732	4.59919	1.84922
5-447	42.36	18.1	0.9901	0.3664	0.0691	2	1018	966	1998	42.1241	29.6665	1.41992	16.08	7.05215	71.7906	36.4197	7.01894	4.03715	6.16668	6.81936	4.05608	1.54889
5-448	42.36	18.1	1.0006	0.2879	0.0722	2.13	1011	978	1999	40.2365	30.7302	1.30935	13.9737	7.98907	70.9667	33.7591	5.72222	4.88798	7.07687	7.594	4.33795	1.79141
5-449	42.36	18.1	1.4132	0.4812	0.1113	2.5	973	1020	1999	44.1259	44.6769	0.987666	16.792	8.18537	88.8028	39.0423	6.35577	5.18912	7.37559	8.00212	4.4618	1.97576
5-450	42.36	18.1	1.2358	0.4108	0.0992	2.5	985	1004	2000	38.1521	38.5727	0.989094	13.2064	8.56057	76.7248	33.5557	6.16078	5.7561	7.51755	8.47632	5.46511	2.29794
5-451	42.36	18.1	0.9993	0.3118	0.0822	2.3	936	1040	1982	25.686	46.8262	0.548538	15.8295	7.38639	72.5121	36.3706	7.24198	4.00143	6.27671	7.16567	3.82784	1.6517
5-452	42.36	18.1	1.443	0.4427	0.1023	2.48	1003	992	2000	43.6156	41.4152	1.05313	17.1027	8.02828	85.0308	39.2276	6.93516	4.44731	6.90913	7.62541	3.89331	1.69892
5-453	42.36	18.1	1.4201	0.4545	0.104	2.45	983	1014	2000	41.478	45.6147	0.909313	17.4583	7.7912	87.0927	39.7216	6.67779	5.13816	7.07363	7.19735	4.08338	1.87018
5-454	42.36	18.1	1.1008	0.3297	0.0917	2.6	1010	978	1994	40.8276	34.1756	1.19464	16.9009	7.19935	75.0032	37.6972	7.85046	3.63212	5.92531	6.98656	3.94573	1.80499
5-455	42.36	18.1	1.7693	0.5585	0.1395	2.85	975	1018	2000	50.1787	57.0168	0.880068	18.4311	8.42825	107.195	42.4411	8.57967	5.56358	7.51726	8.33228	5.46597	2.63293
5-456	42.36	18.1	1.6149	0.5459	0.1261	2.78	985	1008	1999	46.7442	48.568	0.962449	17.2035	8.34477	95.3122	40.0419	6.27067	4.95863	7.41634	8.20385	5.31551	2.86982
5-457	42.36	18.1	0.8976	0.2664	0.0595	2.05	1004	978	2003	23.4114	31.4584	0.744204	13.9553	6.3453	54.8698	31.9234	5.97983	3.24683	5.23732	6.11651	3.54559	1.40236
5-458	42.36	18.1	1.0516	0.314	0.0755	2.2	960	1020	2000	28.1199	33.9396	0.828528	14.3241	6.89734	62.0595	32.9927	6.81111	3.23786	5.66461	6.84813	4.14038	1.8796
5-459	42.36	18.1	1.5568	0.5191	0.1071	2.45	1023	969	1999	51.082	40.1572	1.27205	17.1404	8.0959	91.2392	39.8823	7.20753	5.26033	6.76827	7.95666	4.99918	2.23288
5-460	42.36	18.1	1.0022	0.2566	0.0684	2.37	998	993	1998	32.5398	31.664	1.02766	13.1574	7.72695	64.2038	31.9564	5.61163	4.72647	6.83614	7.4708	4.01941	1.50391
5-461	42.36	18.1	1.6233	0.5515	0.1395	2.45	1021	975	2000	51.5197	41.0328	1.25557	17.0778	7.98952	92.5526	39.9734	6.46395	5.92749	7.37873	7.65564	4.53791	2.10072
5-462	42.36	18.1	0.7128	0.1738	0.0472	1.9	958	1005	2007	21.8509	22.4375	0.973855	10.7316	6.22653	44.2883	26.1439	4.61995	3.43488	5.17263	6.11032	4.21812	2.02319
5-463	42.36	18.1	0.6823	0.1756	0.0481	2.08	1038	951	2000	34.6563	14.8188	2.33868	12.7106	6.01086	49.475	29.7255	5.63713	3.27593	5.04735	5.98231	3.62425	1.49405
5-464	42.36	18.1	1.2501	0.3928	0.0877	2.1	987	999	1997	38.2231	34.7843	1.09886	16.4085	7.0451	73.0074	37.0139	7.72022	3.90055	6.10424	6.82	3.93275	1.4881
5-465	42.36	18.1	1.4305	0.4997	0.0945	2.02	965	1031	2000	34.8958	43.2725	0.80642	17.0849	7.0801	78.1683	38.5527	7.09879	4.24607	6.25184	6.88915	4.21324	1.604
5-466	42.36	18.1	1.0819	0.3775	0.0682	1.95	997	968	1977	34.3538	29.1945	1.17672	14.3244	7.24913	63.5482	33.3462	6.09505	3.82169	6.1785	7.06074	3.81851	1.34925
5-467	42.36	18.1	1.3576	0.4541	0.0936	2.15	1011	970	1997	43.8738	34.4256	1.27445	15.479	8.20907	78.2994	36.441	6.04453	4.74729	7.17951	7.82181	3.96583	1.55648
5-468	42.36	18.1	0.9687	0.2877	0.0624	2.08	1043	947	2001	34.3857	22.8511	1.50477	11.3401	7.74349	57.2368	29.2908	4.12211	5.28917	7.10776	7.48402	4.2474	1.40977
5-469	42.36	18.1	1.1908	0.3288	0.0837	2.1	969	1020	2002	34.5745	39.2123	0.881726	14.0541	8.45353	73.7867	34.0875	5.58651	4.80695	7.44256	7.99738	4.41279	1.6999
5-470	42.36	18.1	0.8298	0.2415	0.0596	1.95	1124	858	1999	33.4525	15.786	2.11912	11.7783	6.63882	49.2385	28.6099	4.54054	4.24389	6.07976	6.20124	3.36359	1.31026
5-471	42.36	18.1	1.2979	0.4518	0.0896	2.25	985	999	1999	37.0322	41.4599	0.893206	16.2551	7.21882	78.4921	37.3629	7.0466	5.04077	6.63328	6.96371	4.31325	1.72262
5-472	42.36	18.1	1.4908	0.4802	0.0999	2.2	980	1008	2000	43.9461	43.5703	1.00863	17.3447	7.94113	87.5164	39.6459	7.32813	4.80535	6.98043	7.71986	4.33331	1.68811
5-473	42.36	18.1	1.8623	0.6666	0.1236	2.45	1002	988	2000	48.3552	47.5467	1.017	17.4634	8.35352	95.9019	40.417	6.40034	5.57989	7.56563	8.02751	4.8775	2.10761
5-474	42.36	18.1	1.0319	0.3051	0.0639	1.8	1030	953	1997	39.4406	24.5076	1.60932	14.1419	7.11625	63.9482	33.2635	5.31028	4.46313	6.64368	6.6527	3.71012	1.38665
5-475	42.36	18.1	1.5768	0.574	0.0991	2.15	1000	993	2000	51.3279	42.6271	1.20412	17.3896	8.38064	93.9551	40.2638	7.5558	5.45869	7.55621	8.088	4.53227	1.95823
5-476	42.36	18.1	1.0243	0.2871	0.0766	2.2	964	1011	1997	32.8202	38.2454	0.858147	14.5315	7.13089	71.0655	33.6239	6.77896	3.57438	5.57881	7.03636	5.38709	3.2371
5-477	42.36	18.1	1.3109	0.3578	0.0878	2.1	966	1014	1996	36.7464	45.2772	0.811588	15.9587	8.39318	82.0237	37.2175	6.88619	4.02962	6.85397	8.16199	4.67549	1.94591
5-478	42.36	18.1	0.9023	0.2369	0.0489	1.48	1126	872	2000	37.0159	19.9394	1.85642	12.0276	7.4209	56.9553	30.1339	5.15384	4.44383	6.47552	7.27787	4.19222	1.60043
5-479	42.36	18.1	1.0315	0.2605	0.0659	2.07	1021	961	2000	39.5998	25.2194	1.57021	13.7899	7.32689	64.8193	32.8193	5.01263	4.27043	6.54105	6.94941	4.23463	1.79865
5-480	42.36	18.1	1.8141	0.6085	0.1118	2.1	1036	963	2001	59.6789	41.9913	1.42122	17.0006	9.23472	101.67	40.6769	6.75774	5.21245	7.87293	9.05931	5.60099	2.3223
5-481	42.36	18.1	1.1644	0.3811	0.0771	2.05	993	993	1997	34.6461	32.5544	1.06425	13.5781	7.74773	67.2006	32.6965	5.9676	4.54149	6.83782	7.61946	4.3556	1.53806
5-482	42.36	18.1	1.5261	0.4839	0.1243	2.65	975	1031	2004	40.2785	51.8243	0.777213	17.4734	7.88119	92.1028	40.2391	6.31662	5.60723	7.32455	7.57175	4.51336	2.03987
5-483	42.36	18.1	1.1907	0.3347	0.0914	2.45	1069	903	1981	38.2138	33.1744	1.15191	13.4486	8.3444	71.3882	33.7317	5.15755	4.99579	7.54252	7.91953	4.67005	1.72212
5-484	42.36	18.1	1.0034	0.2918	0.0902	2.35	936	1048	1999	25.5411	42.2341	0.604751	14.3773	7.53181	67.7752	34.0106	6.31882	4.68428	6.63468	7.20341	3.76391	1.65694
5-485	42.36	18.1	1.0347	0.2853	0.0739	2.1	984	995	1996	31.2929	34.8492	0.897952	15.1978	6.88255	66.142	34.4889	6.19311	3.74503	6.08402	6.59626	3.88336	1.77854
5-486	42.36	18.1	1.3916	0.4131	0.1031	2.15	964	1023	1998	40.1977	45.2995	0.887376	15.2325	8.85458	85.4971	36.8068	7.36493	4.99863	7.46237	8.78977	5.18302	1.95747
5-487	42.36	18.1	1.1324	0.304	0.0849	2.22	972	1014	1994	40.5618	44.5697	0.910075	15.1939	8.83355	85.1315	36.9833	7.20951	4.93845	7.42884	8.76301	5.1611	1.96295
5-488	42.36	18.1	1.5943	0.5458	0.1215	2.6	970	981	1995	47.3668	41.6822	1.13638	15.2702	8.40434	89.049	36.7855	6.66546	5.09042	7.50658	8.28664	6.06703	3.31462
5-489	42.36	18.1	0.8583	0.2462	0.0583	1.75	973	1004	1999	25.8059	37.3025	0.691801	15.583	6.58691	63.1084	34.9766	5.77349	3.90034	5.84353	6.23093	3.19815	1.29009
5-490	42.36	18.1	0.8991	0.2418	0.0605	2	959	1033	1997	26.1765	33.7879	0.77473	13.2018	7.09155	59.9643	31.648	5.74937	4.0178	6.11557	6.81751	4.15804	1.74761
5-491	42.36	18.1	0.9318	0.2629	0.0635	1.85	966	1019	1993	27.3498	29.8132	0.917369	11.4466	7.71401	57.163	29.2015	4.4699	5.09514	7.0871	7.43621	4.13824	1.38715
5-492	42.36	18.1	0.7002	0.1943	0.0637	2.02	937	966	1998	24.7971	20.0703	1.23551	10.5529	6.68389	44.8674	26.4329	4.41637	4.10883	5.95621	6.24535	3.6469	1.49455
5-493	42.36	18.1	1.3967	0.4672	0.0956	2.2	991	1007	2004	37.7101	43.2559	0.871791	16.3475	8.10615	80.966	37.8385	7.05393	4.36071	6.8369	7.76168	4.09668	1.7308
5-494	42.36	18.1	0.7272	0.2269	0.0549	1.85	1043	927	1990	27.4155	18.1646	1.50928	10.9766	6.707	45.58	26.931	4.17658	4.1345	5.99044	6.31664	3.36114	1.24931
5-495	42.36	18.1	1.5572	0.5658	0.1063	2.2	958	1035	2000	33.056	54.6235	0.60516	17.5551	7.51732	87.6795	39.8831	6.52171	5.26593	6.97176	7.28739	4.38658	1.8044
5-496	42.36	18.1	1.2448	0.3693	0.1057	2.5	953	1031	1999	32.2841	46.5687	0.693259	15.7012	8.03489	78.8528	36.8473	6.46106	4.94967	7.19748	7.70182	4.04924	1.73964
5-497	42.36	18.1	0.7175	0.2035	0.0564	1.85	1007	943	1993	31.1951	17.325	1.80058	11.506	6.74302	48.5202	27.9835	4.71171	3.77786	5.7072	6.61165	3.54749	1.27545
5-498	42.36	18.1	1.4456	0.4662	0.1028	2.28	1004	985	1999	45.7684	37.8541	1.20907	17.1056	7.63906	83.6225	38.873	6.97051	4.43841	6.69494	7.45207	4.27399	1.84174
5-499	42.36	18.1	0.6876	0.1844	0.0572	1.75	1016	959	1999	29.4032	19.0504	1.54344	12.1102	6.35584	48.4536	28.5037	4.49895	3.80126	5.66337	6.06117	3.29266	1.28338
5-500	42.36	18.1	1.7857	0.6849	0.1194	2.4	988	1008	2000	52.5713	45.3711	1.1587	17.4532	8.62389	97.9424	40.8277	6.76313	5.66417	7.90617	8.27635	4.69379	2.02187
6-501	44.74	18.5	1.5521	0.5709	0.1136	2.95	1013	985	1998	45.3488	49.6817	0.912786	16.102	8.99919	95.0305	39.0916	5.16069	6.65718	8.49319	8.55841	4.86179	1.6575
6-502	44.74	18.5	1.6756	0.5254	0.1002	2.4	992	1004	2001	47.2175	56.3788	0.837503	18.5321	8.93245	103.596	43.2176	8.38576	5.33065	7.62577	8.7633	4.82617	1.54017
6-503	44.74	18.5	0.8613	0.3044	0.0536	2.05	953	1015	1999	25.2415	31.1084	0.811404	12.3797	7.2398	56.3499	30.2377	5.47801	4.49246	6.37444	7.09889	3.71633	1.18061
6-504	44.74	18.5	1.0928	0.3984	0.0641	2.05	980	1007	1999	32.8839	37.472	0.877558	14.4405	7.80014	70.3559	34.3682	6.04333	4.90998	6.97176	7.52995	3.83285	1.32452
6-505	44.74	18.5	1.0316	0.36	0.0643	2.4	980	1004	1999	35.3477	36.5085	0.968205	14.8897	7.67731	71.8562	35.4321	4.75725	5.06818	7.34613	7.21026	3.60756	1.1798
6-506	44.74	18.5	0.6436	0.2134	0.0527	2.15	1007	984	1996	22.9116	20.2662	1.13054	11.5019	6.01428	43.1778	27.3879	4.27296	3.82508	5.3628	5.66841	2.94779	0.979864
6-507	44.74	18.5	1.2581	0.3947	0.0937	2.85	1002	994	2002	39.8078	38.1955	1.04221	14.0235	7.93878	78.0034	34.5162	6.92061	5.01189	7.06984	7.927	5.63626	2.98257
6-508	44.74	18.5	1.0914	0.3158	0.0876	2.5	1016	980	2001	40.4597	30.5228	1.32556	14.2888	7.61565	70.9825	34.1624	5.80839	4.8293	6.85411	7.28643	4.42263	1.7926
6-509	44.74	18.5	0.5658	0.1848	0.0379	1.7	975	987	1997	19.5019	18.9752	1.02775	10.7823	5.89563	38.4771	25.7527	3.91937	3.84899	5.50002	5.25567	2.46387	0.913429
6-510	44.74	18.5	1.0931	0.301	0.0725	2.2	938	1044	1997	29.0113	44.177	0.656707	14.7482	7.31993	73.1882	34.5108	6.06887	4.52472	6.36516	7.04879	4.77875	2.56516
6-511	44.74	18.5	1.168	0.3281	0.0722	2.15	916	1072	1999	25.7271	55.4481	0.463985	15.2993	7.86831	81.1752	36.2661	6.78522	4.46439	6.50559	7.68473	5.32771	2.88016
6-512	44.74	18.5	0.4341	0.1575	0.0312	1.6	1045	952	1995	16.5256	14.0471	1.17644	8.99522	5.0668	30.5728	21.6724	3.86345	3.05038	4.46584	4.96488	3.31607	1.64446
6-513	44.74	18.5	1.1455	0.3408	0.0767	2.15	1003	984	1999	37.646	30.0965	1.25085	14.4788	7.34498	67.7425	34.2235	5.30648	4.81382	6.54983	7.09988	3.78786	1.22222
6-514	44.74	18.5	0.6309	0.1578	0.0351	1.75	983	995	1998	21.6129	19.8478	1.08893	11.4639	5.99092	41.4607	26.8243	4.78617	3.38526	5.20716	5.67542	2.87201	1.10566
6-515	44.74	18.5	0.7988	0.2813	0.0573	2.15	984	1003	1995	24.8676	25.4958	0.975363	13.3254	6.17395	50.3634	30.4289	5.61665	3.52342	5.28778	5.9989	2.95257	0.955574
6-516	44.74	18.5	1.2922	0.4646	0.1104	2.9	991	988	2000	42.1631	40.1543	1.05003	15.3626	8.06384	82.3174	36.8239	5.04661	5.87205	7.69203	7.77967	4.28498	1.58567
6-517	44.74	18.5	1.3421	0.4491	0.1002	2.7	963	1026	1998	36.3175	46.176	0.7865	16.3352	7.87554	82.4935	37.7413	7.42435	4.74203	6.82973	7.71147	4.58039	1.59555
6-518	44.74	18.5	0.5225	0.1552	0.0477	2.05	1020	962	1994	21.1774	16.3541	1.29493	11.5469	5.3692	37.5315	26.608	4.56679	3.22525	4.67876	5.1653	2.33453	0.788657
6-519	44.74	18.5	1.0428	0.329	0.0612	1.98	976	1016	2002	34.9415	31.9444	1.09382	16.1221	6.73016	66.8858	36.2572	6.94055	3.93039	5.96886	6.45126	3.37169	1.0889
6-520	44.74	18.5	0.6892	0.2159	0.0373	1.6	917	1075	1999	17.582	28.6459	0.613769	11.8382	6.21812	46.2278	28.2507	4.71751	4.03903	5.7266	5.79008	2.97363	1.21707
6-521	44.74	18.5	0.8186	0.2668	0.0581	2.2	988	1008	1999	26.3677	30.2685	0.871128	13.3341	6.9389	56.6361	31.4538	4.4736	4.74894	6.39504	6.26826	3.03928	1.16399
6-522	44.74	18.5	0.8838	0.287	0.0577	2.15	1038	951	2000	37.2184	23.0095	1.61752	13.106	7.23259	60.228	31.4503	5.47174	4.58633	6.45098	6.73648	4.03254	1.76867
6-523	44.74	18.5	1.0278	0.3527	0.0802	2.73	993	995	1998	36.5549	33.6672	1.08577	13.9945	7.93729	70.2222	33.959	5.47884	5.19927	7.16286	7.60658	3.97426	1.34513
6-524	44.74	18.5	0.5484	0.1701	0.0528	2.35	969	1015	1998	20.6999	20.9393	0.988565	10.9354	6.07357	41.6392	26.227	4.56552	4.18416	5.51409	5.72034	2.88689	0.971624
6-525	44.74	18.5	1.099	0.4015	0.0918	2.55	954	1028	1998	31.1861	36.397	0.85683	13.4354	7.98688	67.5831	33.302	4.68223	5.95656	7.6419	7.34353	3.3329	1.04829
6-526	44.74	18.5	0.6693	0.2308	0.0591	2.58	931	1029	1996	18.9378	25.4938	0.742841	11.1243	6.50203	44.4316	26.8136	4.52205	3.88151	5.84197	6.16792	3.16569	1.23575
6-527	44.74	18.5	1.0388	0.3781	0.0663	2	1000	986	1997	35.353	29.6854	1.19092	13.1364	7.86983	65.0383	32.7349	5.35308	4.57754	6.86656	7.73682	4.17509	1.33791
6-528	44.74	18.5	1.2908	0.4773	0.0971	2.7	1013	967	1997	45.6288	35.4039	1.28881	15.777	8.04896	81.0326	37.2873	5.57718	5.7098	7.59618	7.638	4.12149	1.28884
6-529	44.74	18.5	0.9015	0.3318	0.0733	2.6	1013	972	1992	29.7924	25.47	1.16971	12.7158	6.91684	55.2625	30.6771	4.48232	4.73889	6.37353	6.53405	3.09016	1.0403
6-530	44.74	18.5	0.9812	0.3308	0.0868	2.8	1018	971	1998	35.0993	28.1298	1.24777	13.7789	7.40017	63.2291	32.963	4.67795	5.19669	6.87171	6.8729	2.94618	1.01954
6-531	44.74	18.5	0.8556	0.3258	0.0621	2.4	992	1000	2004	26.5675	23.3756	1.13655	12.2934	6.50373	49.9431	29.0972	4.776	4.34827	5.95596	6.11487	3.15344	0.907322
6-532	44.74	18.5	1.417	0.4999	0.0803	2.07	977	1010	2000	37.6069	44.0067	0.854573	17.0115	7.42689	81.6136	39.0253	6.42183	5.57638	7.1393	6.99854	3.64927	1.19079
6-533	44.74	18.5	1.1427	0.3697	0.1117	3.1	974	1004	1998	37.9432	39.6871	0.956059	14.4035	8.57789	77.6304	35.6184	5.85502	6.12558	7.96559	8.07069	3.60355	1.09345
6-534	44.74	18.5	0.9572	0.3548	0.0675	2.2	943	1057	2000	23.1075	34.1312	0.67702	12.6677	7.20919	57.2386	30.8231	5.32677	4.8838	6.56427	7.01606	3.36916	0.953899
6-535	44.74	18.5	1.0545	0.3562	0.1008	2.11	989	996	2003	37.3019	32.5811	1.14489	13.5443	8.1573	69.883	33.4523	5.05881	5.7487	7.47433	7.73286	3.76023	1.12097
6-536	44.74	18.5	1.1257	0.3702	0.0792	2.09	988	1009	2002	33.3751	37.1134	0.899272	15.3378	7.08644	70.4885	35.279	7.09374	4.22395	6.13336	7.02569	4.09474	1.44842
6-537	44.74	18.5	1.1007	0.3825	0.0848	2.65	979	1009	1999	33.0025	37.0667	0.890354	13.4157	7.63958	70.0691	32.6832	4.89003	5.29908	7.00228	7.48087	4.77374	2.22266
6-538	44.74	18.5	1.0416	0.3434	0.0716	2.25	990	997	2000	32.5875	33.869	0.962162	14.6501	7.25341	66.4565	34.0043	5.89665	4.23263	6.43519	7.05591	3.85069	1.35559
6-539	44.74	18.5	0.8946	0.3303	0.0819	2.85	1014	969	1999	32.9121	23.0081	1.43045	12.7885	7.03775	55.9202	30.8401	4.41841	5.13843	6.54946	6.57207	2.92104	1.04106
6-540	44.74	18.5	0.9378	0.2811	0.0733	2.43	1008	984	2001	31.8596	28.4206	1.121	14.3497	6.597	60.2802	32.8743	5.87619	4.082	5.83298	6.39243	3.54352	1.34796
6-541	44.74	18.5	0.6496	0.2476	0.0516	2.4	999	945	1997	21.7129	17.1137	1.26874	10.6486	6.02466	38.8266	25.6576	4.59488	3.61233	5.35116	5.7806	2.6103	0.869427
6-542	44.74	18.5	1.1003	0.3428	0.0776	2.56	956	1025	1998	32.1172	38.0228	0.844683	15.2862	7.40459	70.1401	35.5902	5.95398	4.80997	6.80696	7.0738	3.43444	1.21198
6-543	44.74	18.5	0.9946	0.3789	0.0719	2.67	980	1014	2002	29.5316	28.9429	1.02034	12.9398	7.22807	58.4745	31.3479	4.97534	5.01721	6.60876	6.8401	3.22319	0.941065
6-544	44.74	18.5	0.8412	0.2406	0.0667	2.31	956	1024	2000	25.7717	28.8781	0.892431	12.762	6.61173	54.6498	30.3548	5.80033	4.13834	5.85507	6.38708	3.70844	1.38648
6-545	44.74	18.5	0.9653	0.3434	0.0743	2.4	1014	987	2002	31.5427	27.9928	1.12681	12.9066	6.99328	59.5354	31.0445	4.48505	4.88047	6.44851	6.65471	4.01356	1.59279
6-546	44.74	18.5	0.7904	0.2075	0.0553	2.25	995	991	1999	30.2102	23.5976	1.28022	13.584	6.32821	53.8077	31.1275	5.8615	3.4936	5.31939	6.12179	3.53838	1.32132
6-547	44.74	18.5	1.4797	0.4585	0.1014	2.65	990	1005	2002	49.2322	43.7468	1.12539	17.5839	8.28009	92.979	40.4607	7.2006	5.00062	7.10581	8.10856	4.53081	1.7274
6-548	44.74	18.5	1.4533	0.5506	0.1054	2.65	1010	989	2004	46.5454	40.6477	1.14509	17.1312	7.88769	87.193	39.9789	5.76465	6.08278	7.54269	7.46551	3.73218	1.24307
6-549	44.74	18.5	1.2963	0.4008	0.0883	2.5	999	982	2000	40.525	35.452	1.14309	15.8415	7.34402	75.977	36.7953	5.67917	5.36534	6.93553	6.96197	3.93421	1.5492
6-550	44.74	18.5	1.3288	0.4981	0.0964	2.68	974	1006	1994	35.5742	42.6157	0.834767	14.404	8.44426	78.1899	35.4398	6.25855	6.00891	7.73016	8.10882	4.17347	1.19956
6-551	44.74	18.5	1.3681	0.5178	0.1132	2.9	1050	931	1997	43.8501	36.9959	1.18527	15.0448	8.44127	80.846	36.5541	6.65732	5.89353	7.7816	8.05394	4.0246	1.22973
6-552	44.74	18.5	1.2022	0.3286	0.0855	2.2	988	1004	2000	42.3207	38.3789	1.10271	16.078	8.18799	80.6997	37.5884	6.72866	4.83209	7.11334	7.97099	3.91433	1.27048
6-553	44.74	18.5	1.3291	0.4496	0.1148	2.75	990	976	2000	45.3563	43.7683	1.03628	15.1023	8.84453	89.1246	36.9724	5.76153	6.03081	8.05489	8.55978	5.38327	1.98948
6-554	44.74	18.5	1.1661	0.3805	0.0911	2.35	954	1037	2000	33.1778	46.0996	0.719697	16.7577	7.37498	79.2774	38.427	6.96285	5.20188	6.83185	6.91403	3.7208	1.35901
6-555	44.74	18.5	1.1233	0.3648	0.0875	2.6	979	1010	1998	33.201	39.7261	0.835748	15.7855	7.05491	72.9272	36.3418	5.76961	5.11925	6.69105	6.77697	3.63269	1.42448
6-556	44.74	18.5	0.9758	0.3041	0.0941	2.8	952	1051	2006	26.9025	38.0152	0.707679	13.6003	7.4838	64.9177	32.7248	5.18851	5.22571	6.95653	7.13836	3.63291	1.10869
6-557	44.74	18.5	0.6406	0.2293	0.0633	2.6	986	1006	1998	20.6691	20.3553	1.01541	11.3135	5.75535	41.0243	26.4313	4.9044	3.6484	5.19563	5.57652	2.98028	0.916473
6-558	44.74	18.5	1.387	0.4638	0.1238	3.1	988	997	1997	41.5809	46.3349	0.8974	15.2511	8.41286	87.9158	36.8292	6.47407	5.49067	7.53922	8.25674	5.58465	2.72464
6-559	44.74	18.5	1.3108	0.4936	0.0929	2.65	967	1018	1995	33.7467	45.8471	0.73607	14.6891	8.50113	79.5938	35.9927	5.88299	5.60771	7.60957	8.11389	4.56357	1.51997
6-560	44.74	18.5	1.5499	0.5715	0.1004	2.34	990	1012	2002	45.8977	45.2333	1.01469	16.7356	8.599	91.131	39.7307	5.73195	6.10381	7.95247	7.95002	4.09392	1.48647
6-561	44.74	18.5	1.0856	0.3185	0.0764	2.3	990	1002	2000	33.1269	34.6768	0.955307	13.7884	7.60673	67.8037	33.0196	5.96349	4.53609	6.51692	7.38961	4.57737	1.66488
6-562	44.74	18.5	1.0139	0.2538	0.0606	2.05	999	994	2003	40.6248	28.945	1.40352	14.6925	7.58246	69.5698	34.7659	6.95689	4.2572	6.41833	7.4648	4.09272	1.32613
6-563	44.74	18.5	0.6233	0.1978	0.0566	2.35	929	1056	2000	19.388	27.8165	0.696996	11.4061	6.48205	47.2045	27.5766	4.72781	4.00004	5.85935	6.27708	3.567	1.3943
6-564	44.74	18.5	1.5473	0.4512	0.1151	2.6	1025	965	2000	58.1038	41.6865	1.39383	18.5129	8.26062	99.7903	42.4446	8.58073	5.37981	7.23275	8.11888	4.53991	1.83482
6-565	44.74	18.5	1.2508	0.4511	0.1053	2.75	995	987	2000	41.831	33.3973	1.25253	14.467	7.95963	75.2283	34.8708	6.69097	5.18246	7.2318	7.79277	4.65539	1.66462
6-566	44.74	18.5	1.3243	0.4758	0.0939	2.45	982	992	1998	40.5268	40.9641	0.989325	14.871	8.09702	81.4909	35.473	6.29789	5.00738	7.0349	7.90412	5.40643	2.90171
6-567	44.74	18.5	0.9989	0.2433	0.0809	2.7	929	1069	2000	22.7234	37.4972	0.606003	12.6104	7.35687	60.2206	30.785	5.5675	4.46695	6.42463	7.19275	4.37625	1.65448
6-568	44.74	18.5	1.2628	0.4633	0.0948	2.7	995	986	1998	38.7283	42.5094	0.911054	15.6293	8.33076	81.2377	37.0494	5.77501	5.54591	7.50906	7.84979	4.036	1.33043
6-569	44.74	18.5	0.8493	0.1958	0.0531	2.05	994	985	2000	26.0755	24.6838	1.05638	11.5972	6.73043	50.7593	28.2645	4.9462	4.45537	6.03417	6.4114	3.52984	1.58223
6-570	44.74	18.5	0.7844	0.1985	0.0636	2.45	974	1008	1996	25.5771	26.4894	0.965561	12.6181	6.57751	52.0665	29.6363	5.43208	3.4709	5.44119	6.47924	3.74324	1.50186
6-571	44.74	18.5	0.5547	0.1699	0.0497	2.2	957	967	1993	18.8777	18.0566	1.04547	10.4783	5.6045	36.9342	25.0441	3.82983	3.80505	5.21825	5.38923	2.60095	0.646932
6-572	44.74	18.5	1.3068	0.4108	0.1006	2.55	972	1012	1999	37.9327	45.5967	0.831919	16.6366	8.06521	83.5294	38.3252	7.16204	4.70715	6.84018	7.99435	4.24968	1.33427
6-573	44.74	18.5	1.1619	0.4082	0.0891	2.7	980	1006	1999	37.8987	34.2633	1.1061	14.2178	7.83678	72.162	34.3173	5.43832	5.49566	7.10464	7.36234	4.08904	1.49298
6-574	44.74	18.5	1.1137	0.3988	0.0726	2.45	1010	978	2000	32.4665	32.5007	0.998948	15.2505	6.64375	64.9672	34.7192	6.36708	4.5972	5.94578	6.48023	3.36548	1.16427
6-575	44.74	18.5	1.1903	0.4025	0.0985	2.65	981	997	1999	30.072	44.5079	0.675656	15.9526	7.29507	74.5798	36.7881	5.86259	4.8995	6.80453	6.89183	3.63633	1.4309
6-576	44.74	18.5	1.0548	0.3675	0.0726	2.35	1027	955	1999	35.0749	26.8141	1.30808	14.8523	6.63274	61.889	33.9966	6.21568	4.04824	5.86751	6.52629	3.43444	1.02465
6-577	44.74	18.5	0.8135	0.2885	0.1032	3	969	983	1999	24.2716	26.1208	0.929209	11.7766	6.62188	50.3924	28.3964	4.46923	4.08032	6.06627	6.37805	3.8267	1.29186
6-578	44.74	18.5	0.951	0.2815	0.0641	2.15	976	1019	2001	27.5236	33.135	0.830651	13.3173	6.77589	60.6585	31.4792	5.26698	4.05516	5.9362	6.73802	4.50579	2.13166
6-579	44.74	18.5	0.7013	0.2368	0.0587	2.4	936	1040	1995	19.3595	26.8759	0.72033	10.2145	6.34317	46.2353	25.7687	4.66291	4.16893	5.59643	6.31193	4.69387	2.61061
6-580	44.74	18.5	1.0394	0.3835	0.0667	2.15	1055	937	2001	40.7868	22.6809	1.79829	14.7488	6.7263	63.4676	34.1724	6.14286	4.53975	6.11502	6.42994	3.33339	1.2122
6-581	44.74	18.5	0.8496	0.2491	0.0526	2.01	983	1007	1999	27.0637	29.4917	0.917672	14.5151	6.32009	56.5553	32.947	5.75524	3.72109	5.63052	6.08719	3.00559	1.12903
6-582	44.74	18.5	1.1345	0.4145	0.0919	2.6	993	982	1995	37.3109	32.6163	1.14394	15.1547	7.12857	69.9272	34.8603	6.94844	4.23662	6.18375	7.01638	4.18513	1.65727
6-583	44.74	18.5	1.2741	0.4385	0.1199	3.1	966	1016	2000	35.5851	43.0533	0.826536	15.8612	7.69793	78.6385	37.1132	5.95588	5.5896	7.16422	7.21073	3.92405	1.59282
6-584	44.74	18.5	0.9692	0.2871	0.0715	2.37	1001	1001	2000	35.1172	30.6112	1.1472	14.6531	7.28706	65.7284	34.134	6.35213	4.08659	6.03586	7.23316	3.86826	1.20898
6-585	44.74	18.5	1.1667	0.4344	0.0917	2.65	995	996	1999	35.136	31.257	1.1241	12.9102	7.70085	66.393	32.088	5.22219	5.58922	7.19309	7.61601	4.45395	1.67836
6-586	44.74	18.5	1.1812	0.4175	0.0939	2.57	950	1038	2000	34.231	39.9145	0.857607	14.6356	7.72447	74.1454	34.9851	5.20294	5.6246	7.14591	7.20863	4.16544	1.63261
6-587	44.74	18.5	1.0108	0.3637	0.0682	2.2	1014	973	1998	36.024	24.7912	1.4531	15.1155	6.40032	60.8152	34.406	5.97819	4.09915	5.8208	6.16666	3.06079	1.11872
6-588	44.74	18.5	0.6971	0.1996	0.0604	2.35	967	1032	1999	23.014	24.6622	0.933167	12.4198	6.02367	47.6762	28.7566	4.87477	3.53529	5.21863	5.79012	3.41495	1.27792
6-589	44.74	18.5	0.9153	0.3097	0.0631	2.1	973	1024	2001	29.2177	31.6269	0.923825	14.8188	6.57651	60.8445	33.5274	6.05347	3.94375	5.69614	6.2976	3.34608	1.22866
6-590	44.74	18.5	0.7298	0.1968	0.065	2.55	943	1046	1998	19.8357	30.0801	0.65943	12.7416	6.06099	49.9158	29.6237	5.09026	3.59519	5.38651	5.91556	3.2695	1.25757
6-591	44.74	18.5	0.722	0.2791	0.0612	2.53	948	982	1999	22.5561	23.2141	0.971656	11.3492	6.37795	45.7702	27.3427	4.05734	4.36603	5.90191	6.03371	3.08536	1.09139
6-592	44.74	18.5	0.8312	0.2435	0.0644	2.4	993	982	1998	30.1511	24.9401	1.20894	13.2895	6.67353	55.0912	30.842	5.53509	3.59216	5.60698	6.56628	3.48705	1.38715
6-593	44.74	18.5	1.1752	0.4534	0.0919	2.95	1009	979	2001	35.4797	32.5831	1.0889	13.6332	7.75037	68.0628	33.1781	4.84659	5.53582	7.28043	7.37187	3.87077	1.23266
6-594	44.74	18.5	0.7165	0.2286	0.0606	2.4	980	953	1997	26.1934	18.3212	1.42968	11.0356	6.0421	44.5146	26.5248	4.53013	3.92806	5.50613	5.85654	3.71515	1.62727
6-595	44.74	18.5	0.6996	0.1776	0.0502	2.1	982	983	1999	25.4886	18.859	1.35154	11.6505	6.04827	44.3476	27.3636	4.73591	3.62822	5.37925	5.79774	3.01799	1.32929
6-596	44.74	18.5	0.9672	0.3461	0.0491	2.5	994	993	2000	29.16	28.7807	1.01318	12.1424	6.9081	57.9407	29.5322	5.11801	4.57226	6.38089	6.67785	4.54484	2.40177
6-597	44.74	18.5	0.6031	0.1828	0.0463	2.1	948	1031	2000	15.8471	23.8696	0.663903	11.2975	5.61324	39.7168	26.259	4.90875	3.37396	4.83329	5.38057	2.9969	1.24717
6-598	44.74	18.5	1.0212	0.3207	0.0702	2.25	979	1009	1996	33.6525	31.3793	1.07244	15.695	6.63111	65.0318	35.3292	6.09752	4.09329	5.87791	6.37309	3.18718	1.23124
6-599	44.74	18.5	1.7747	0.6987	0.1095	2.65	1038	955	2002	60.2815	44.19	1.36414	16.3723	9.74384	104.471	40.7796	5.78762	7.42957	9.216	9.24309	4.86871	1.72717
6-600	44.74	18.5	1.0301	0.3184	0.063	1.85	1002	988	2000	37.3964	34.1873	1.09387	13.8531	7.78909	71.5837	33.6398	5.5066	5.54628	7.21447	7.04363	4.77048	1.88049

## Sheet: Metadata
Column name	Meaning
Code	Leaf code. The number before the hyphen represents the tree number from 1 to 6, i.e., each of the 6 trees; The three numbers after the hyphen represent the leaf number from the same tree.
DBH	Diameter at breast height (cm)
Height	Tree height in m. For the same tree, e.g., "001", there is only one height value.
LFM	Leaf fresh mass (g)
LDM	Leaf dry mass (g)
PFM	Petiole fresh mass (g)
PL	Petiole length (cm)
n1	The number of data points on the edge of the left side of a leaf
n2	The number of data points on the edge of the right side of a leaf
n	The number of data points on the edge of a leaf
upper.area	The area of the left side of a leaf (cm2)
lower.area	The area of the right side of a leaf (cm2)
AR	Area ratio of the left side to the right side of a leaf
scan.length	Leaf length (cm)
scan.width	Maximum leaf width (cm)
scan.area	Leaf area (cm2) = upper.area + lower.area
scan.perimeter	Leaf perimeter (cm)
x.width	Distance from leaf base to a point on the leaf length axis associated with maximum leaf width
width.1e	Leaf width associated with 1/8 leaf length (starting from the leaf base)
width.2e	Leaf width associated with 2/8 leaf length (starting from the leaf base)
width.4e	Leaf width associated with 4/8 leaf length (starting from the leaf base)
width.6e	Leaf width associated with 6/8 leaf length (starting from the leaf base)
width.7e	Leaf width associated with 7/8 leaf length (starting from the leaf base)
